# Supplementary material for: Comparative transcriptome analysis reveals synergistic and disparate defense pathways in the leaves and roots of trifoliate orange (Poncirus trifoliata) autotetraploids with enhanced salt tolerance
Source: Hortic Res. 2020 Jun 1;7:88. doi: 10.1038/s41438-020-0311-7 (PMC7261775; doi:10.1038/s41438-020-0311-7)
Supplement: Supplementary file 2 — Supplemental Tables [file 41438_2020_311_MOESM2_ESM.xls]

## Sheet: Table S1
Table S1. Summary of RNA-seq data for each sample.
Samples		Clean reads	Clean bases	GC Content	%≥Q30
Root	2C-1	25097709	7502443304	0.4415	0.9343
	2C-2	25304974	7576126264	0.4422	0.928
	2C-3	26514633	7937798144	0.4437	0.9331
	4C-1	26394675	7897460866	0.4441	0.9309
	4C-2	27606572	8263144920	0.4414	0.9333
	4C-3	26618108	7969589224	0.4444	0.9342
	2S-1	23553348	7051177976	0.4402	0.9341
	2S-2	26802226	8016489294	0.4442	0.9361
	2S-3	25104506	7506997230	0.4408	0.9348
	4S-1	29731607	8891531920	0.4409	0.9275
	4S-2	30862622	9223494006	0.4427	0.9291
	4S-3	29409244	8798343218	0.441	0.9275
Leaf	2C-1	29282980	8739521012	0.4435	0.9308
	2C-2	30700126	9187369882	0.4411	0.9287
	2C-3	28912548	8635899718	0.4409	0.9292
	4C-1	28216538	8412436000	0.4439	0.9308
	4C-2	30024517	8979649492	0.4463	0.9296
	4C-3	32514898	9720152196	0.4422	0.9291
	2S-1	27565653	8239325474	0.4421	0.9317
	2S-2	30845280	9203546108	0.4386	0.9315
	2S-3	29409170	8762693996	0.4416	0.9318
	4S-1	28343874	8467212544	0.439	0.9309
	4S-2	30050767	8986469048	0.4381	0.9282
	4S-3	29969304	8942801038	0.4407	0.9306
(2C: diploid under control condition; 4C: tetraploid under control condition; 2S: diploid under salt stress; 4S: tetraploid under salt stress. '1, 2, 3' indicate three repeats.)

## Sheet: Table S2
Table S2. Summary of alighment rates to the reference genome for each sample.
Samples		Total Reads	Mapped Reads	Unique Mapped Reads	Multiple Mapped Reads	Reads Map to '+'	Reads Map to '-'
Root	2C-1	50195418	38,438,294 (76.58%)	37,651,510 (75.01%)	786,784 (1.57%)	19,185,248 (38.22%)	19,100,107 (38.05%)
	2C-2	50609948	37,782,349 (74.65%)	37,025,005 (73.16%)	757,344 (1.50%)	18,863,966 (37.27%)	18,770,281 (37.09%)
	2C-3	53029266	40,866,548 (77.06%)	40,035,114 (75.50%)	831,434 (1.57%)	20,398,218 (38.47%)	20,301,728 (38.28%)
	4C-1	52789350	37,740,548 (71.49%)	36,943,228 (69.98%)	797,320 (1.51%)	18,838,491 (35.69%)	18,739,316 (35.50%)
	4C-2	55213144	41,680,326 (75.49%)	40,793,529 (73.88%)	886,797 (1.61%)	20,795,726 (37.66%)	20,703,238 (37.50%)
	4C-3	53236216	39,897,048 (74.94%)	39,044,773 (73.34%)	852,275 (1.60%)	19,921,579 (37.42%)	19,807,161 (37.21%)
	2S-1	47106696	35,579,006 (75.53%)	34,779,065 (73.83%)	799,941 (1.70%)	17,767,878 (37.72%)	17,646,668 (37.46%)
	2S-2	53604452	39,892,055 (74.42%)	39,009,079 (72.77%)	882,976 (1.65%)	19,930,669 (37.18%)	19,780,223 (36.90%)
	2S-3	50209012	37,931,499 (75.55%)	37,113,589 (73.92%)	817,910 (1.63%)	18,931,940 (37.71%)	18,834,374 (37.51%)
	4S-1	59463214	45,199,125 (76.01%)	44,154,930 (74.26%)	1,044,195 (1.76%)	22,540,534 (37.91%)	22,435,557 (37.73%)
	4S-2	61725244	47,213,783 (76.49%)	46,100,191 (74.69%)	1,113,592 (1.80%)	23,549,194 (38.15%)	23,434,299 (37.97%)
	4S-3	58818488	45,006,884 (76.52%)	43,957,574 (74.73%)	1,049,310 (1.78%)	22,450,654 (38.17%)	22,335,104 (37.97%)
Leaf	2C-1	58565960	44,665,794 (76.27%)	43,470,418 (74.22%)	1,195,376 (2.04%)	22,422,006 (38.29%)	22,067,209 (37.68%)
	2C-2	61400252	47,178,201 (76.84%)	45,914,458 (74.78%)	1,263,743 (2.06%)	23,702,655 (38.60%)	23,287,028 (37.93%)
	2C-3	57825096	44,757,900 (77.40%)	43,572,269 (75.35%)	1,185,631 (2.05%)	22,466,170 (38.85%)	22,117,385 (38.25%)
	4C-1	56433076	43,547,893 (77.17%)	42,447,379 (75.22%)	1,100,514 (1.95%)	21,769,208 (38.58%)	21,584,750 (38.25%)
	4C-2	60049034	45,021,575 (74.97%)	43,849,593 (73.02%)	1,171,982 (1.95%)	22,513,358 (37.49%)	22,304,683 (37.14%)
	4C-3	65029796	49,812,891 (76.60%)	48,559,675 (74.67%)	1,253,216 (1.93%)	24,889,118 (38.27%)	24,697,173 (37.98%)
	2S-1	55131306	41,618,310 (75.49%)	40,671,573 (73.77%)	946,737 (1.72%)	20,751,829 (37.64%)	20,668,381 (37.49%)
	2S-2	61690560	46,933,037 (76.08%)	45,873,172 (74.36%)	1,059,865 (1.72%)	23,399,567 (37.93%)	23,318,880 (37.80%)
	2S-3	58818340	44,859,366 (76.27%)	43,833,645 (74.52%)	1,025,721 (1.74%)	22,359,180 (38.01%)	22,282,916 (37.88%)
	4S-1	56687748	43,500,707 (76.74%)	42,417,211 (74.83%)	1,083,496 (1.91%)	21,745,208 (38.36%)	21,577,299 (38.06%)
	4S-2	60101534	45,982,694 (76.51%)	44,837,972 (74.60%)	1,144,722 (1.90%)	22,985,397 (38.24%)	22,801,126 (37.94%)
	4S-3	59938608	46,261,601 (77.18%)	45,131,708 (75.30%)	1,129,893 (1.89%)	23,127,480 (38.59%)	22,942,287 (38.28%)
(2C: diploid under control condition; 4C: tetraploid under control condition; 2S: diploid under salt stress; 4S: tetraploid under salt stress. '1, 2, 3' indicate three repeats.)

## Sheet: Table S3
Table S3. DEGs in the leaves between each comparison.
2S vs. 2C				4S vs. 4C				4C vs. 2C				4S vs. 2S
Gene ID	FDR	log2FC	regulated	Gene ID	FDR	log2FC	regulated	Gene ID	FDR	log2FC	regulated	Gene ID	FDR	log2FC	regulated
Cg1g000390	2.53783e-11	1.31455	up	Cg1g000530	3.36452e-11	1.27083	up	Cg1g001520	2.49922e-17	-Inf	down	Cg1g000790	3.10042e-05	-1.18125	down
Cg1g000450	1.05112e-08	1.18389	up	Cg1g000840	0.00302795	1.99634	up	Cg1g006090	0.000936029	-1.88891	down	Cg1g000830	0.00385521	1.46554	up
Cg1g000490	2.9059e-09	1.09462	up	Cg1g001220	2.56688e-10	1.30447	up	Cg1g007430	2.20288e-14	-1.40624	down	Cg1g000840	1.4564e-08	-2.54667	down
Cg1g000540	0.000695999	1.94836	up	Cg1g001700	7.0088e-12	-1.23422	down	Cg1g009460	0.00739555	-1.15097	down	Cg1g001220	9.36466e-11	-1.19526	down
Cg1g000560	3.95511e-06	2.10592	up	Cg1g002260	0.000991454	1.90931	up	Cg1g009770	3.17845e-07	-1.02644	down	Cg1g001540	0.00111431	1.17032	up
Cg1g000570	8.04834e-156	-Inf	down	Cg1g002700	0.000662561	1.08229	up	Cg1g010800	2.34449e-05	-Inf	down	Cg1g001650	3.87384e-06	-3.25305	down
Cg1g000590	2.12036e-15	1.84244	up	Cg1g002800	7.62308e-08	-1.09577	down	Cg1g011960	0.000348985	-1.86018	down	Cg1g001660	1.11721e-08	-1.90851	down
Cg1g000670	1.23452e-08	-1.35899	down	Cg1g003100	0.00700702	1.42532	up	Cg1g013160	9.6246e-08	-1.75633	down	Cg1g002060	2.43499e-08	-1.84213	down
Cg1g000790	8.97796e-10	1.65635	up	Cg1g003580	4.56081e-06	3.64393	up	Cg1g013250	3.50797e-09	-1.12021	down	Cg1g002260	0.00043029	-1.58463	down
Cg1g000830	3.81968e-05	-1.81001	down	Cg1g003700	0.000795235	-1.85651	down	Cg1g013560	1.21489e-19	-1.64318	down	Cg1g002680	1.33219e-07	-1.06553	down
Cg1g000840	1.24425e-15	3.75862	up	Cg1g003720	0.000116267	-1.91048	down	Cg1g013700	5.48504e-20	-1.79473	down	Cg1g002790	0.000980177	-1.75701	down
Cg1g000980	4.6496e-14	-1.36695	down	Cg1g003980	1.06762e-05	-1.05505	down	Cg1g014800	0.000304098	2.15621	up	Cg1g002920	0.00433809	-1.1538	down
Cg1g001000	2.05997e-12	-1.2918	down	Cg1g004410	5.10783e-06	1.29783	up	Cg1g017290	0.00752937	-1.86681	down	Cg1g002980	1.53035e-05	-2.6815	down
Cg1g001210	0.000234726	1.43678	up	Cg1g004610	2.10052e-06	1.04177	up	Cg1g021390	5.06805e-08	-1.04325	down	Cg1g003680	0.000110853	-1.15574	down
Cg1g001220	1.32646e-34	2.37651	up	Cg1g005030	0.0080467	-1.52211	down	Cg1g021450	0.00754728	-1.32721	down	Cg1g003690	8.70415e-06	1.48778	up
Cg1g001360	0.000218281	-1.10119	down	Cg1g005230	1.32987e-05	1.39231	up	Cg1g025500	0.000171052	-1.01734	down	Cg1g003720	0.000457328	2.35283	up
Cg1g001490	2.83447e-06	-2.87466	down	Cg1g005540	1.89707e-10	1.79084	up	Cg1g027230	0.00920469	1.80552	up	Cg1g003980	2.97383e-05	1.50901	up
Cg1g001520	5.36252e-06	-2.78293	down	Cg1g006360	0.00110131	-1.40164	down	Cg1g029460	4.37756e-08	-1.01746	down	Cg1g004150	2.60659e-11	-1.14768	down
Cg1g001580	0.000313349	-1.15648	down	Cg1g007100	3.2203e-19	-1.44863	down	Cg2g002000	4.20373e-09	-3.3611	down	Cg1g004180	0.00252729	-1.57926	down
Cg1g001650	2.69469e-06	2.86579	up	Cg1g007120	1.97883e-258	-11.392	down	Cg2g002060	4.28527e-10	-3.38254	down	Cg1g004610	3.22288e-14	1.8617	up
Cg1g001660	2.57167e-22	3.41936	up	Cg1g007620	6.43124e-16	4.88141	up	Cg2g003180	0.00156443	2.65193	up	Cg1g005540	5.21051e-33	-2.23706	down
Cg1g001700	1.24591e-13	-1.39238	down	Cg1g007630	0.00604813	-1.34344	down	Cg2g003790	1.86061e-11	Inf	up	Cg1g006830	6.58443e-11	-1.24019	down
Cg1g002060	3.72615e-10	1.98421	up	Cg1g007670	1.13784e-37	2.12993	up	Cg2g004820	1.1405e-06	-6.29506	down	Cg1g007100	6.21971e-10	1.06762	up
Cg1g002240	1.11734e-08	-1.06211	down	Cg1g007760	1.14922e-05	-1.19635	down	Cg2g007490	5.03145e-11	-1.4257	down	Cg1g007620	3.53738e-121	-4.79422	down
Cg1g002260	8.13964e-15	3.64011	up	Cg1g007840	2.9322e-13	Inf	up	Cg2g010020	1.9034e-10	-1.2833	down	Cg1g007670	4.18484e-19	-1.59172	down
Cg1g002680	7.31129e-18	1.776	up	Cg1g007860	7.86277e-05	3.63333	up	Cg2g010320	1.29826e-39	-2.35504	down	Cg1g007720	3.61199e-21	1.59091	up
Cg1g002700	1.9338e-07	1.43346	up	Cg1g008150	9.82285e-126	4.9527	up	Cg2g022910	0.00289792	-1.04881	down	Cg1g007790	1.76856e-06	-1.11992	down
Cg1g002790	0.00259086	1.51526	up	Cg1g008160	2.04868e-19	1.93597	up	Cg2g025670	0.00282274	2.39017	up	Cg1g007840	0.00279563	-1.61448	down
Cg1g002920	0.000201329	1.38842	up	Cg1g008200	0.000206043	-1.62624	down	Cg2g025720	0.0020382	2.16768	up	Cg1g007850	8.74083e-10	-1.35447	down
Cg1g002980	3.01731e-10	4.48447	up	Cg1g008560	5.22291e-22	-1.63936	down	Cg2g028850	3.93468e-09	-1.19074	down	Cg1g008020	1.86888e-33	-2.15496	down
Cg1g003020	0.00808887	-1.07608	down	Cg1g009130	3.235e-09	-3.12927	down	Cg2g036730	3.51242e-10	-1.14027	down	Cg1g008150	3.6035e-29	-1.89632	down
Cg1g003090	1.22485e-07	3.26941	up	Cg1g009300	3.00286e-10	1.40514	up	Cg2g037130	1.39574e-06	2.52748	up	Cg1g008180	3.45995e-08	-1.48153	down
Cg1g003180	9.24933e-05	1.15814	up	Cg1g009400	0.000167922	1.38701	up	Cg2g039470	1.05978e-14	Inf	up	Cg1g008360	1.78516e-06	-1.00103	down
Cg1g003270	0.000237214	-1.24575	down	Cg1g009700	1.61853e-09	1.67568	up	Cg2g041150	2.95108e-06	-1.13048	down	Cg1g008400	3.80356e-06	1.22996	up
Cg1g003580	0.00223804	1.86104	up	Cg1g009770	1.66552e-15	1.48947	up	Cg2g041840	5.83663e-37	-2.21517	down	Cg1g008820	4.36906e-05	-1.67692	down
Cg1g003590	0.00719302	-1.63558	down	Cg1g010370	0.00411755	1.03139	up	Cg2g042190	4.1615e-11	-2.15543	down	Cg1g009020	0.000498274	-1.18412	down
Cg1g003680	7.31051e-06	1.25748	up	Cg1g010610	0.00898363	1.50032	up	Cg2g042990	9.67368e-10	-1.14238	down	Cg1g009050	2.57649e-17	-1.68105	down
Cg1g003690	2.84439e-07	-1.58519	down	Cg1g010660	5.89941e-14	1.31422	up	Cg2g045690	4.49311e-10	-1.14262	down	Cg1g009330	0.00865513	-1.78995	down
Cg1g003720	3.32546e-07	-3.02332	down	Cg1g010800	0.000267004	Inf	up	Cg3g000360	4.475e-08	1.26973	up	Cg1g009460	0.00236625	-1.32143	down
Cg1g003980	5.83871e-27	-2.80781	down	Cg1g011380	0.00195909	-1.46995	down	Cg3g002440	1.97031e-05	-1.21454	down	Cg1g009600	2.34273e-05	1.02423	up
Cg1g004000	0.00318119	-1.86388	down	Cg1g011490	0.00122318	1.79568	up	Cg3g002550	1.11574e-14	-3.2921	down	Cg1g009770	1.08724e-19	-1.54456	down
Cg1g004040	2.5866e-08	-1.069	down	Cg1g011750	0.00196114	2.35315	up	Cg3g003030	3.30983e-09	-1.18002	down	Cg1g010610	2.94561e-06	-1.79327	down
Cg1g004150	9.98863e-20	1.72346	up	Cg1g011790	1.30388e-06	1.41067	up	Cg3g004300	1.03205e-06	-1.05297	down	Cg1g010620	0.00747475	1.09112	up
Cg1g004170	9.28457e-05	1.40943	up	Cg1g011880	9.81762e-05	1.52408	up	Cg3g006770	2.08496e-06	-1.98403	down	Cg1g010730	6.96641e-08	1.09754	up
Cg1g004180	1.88205e-14	4.11541	up	Cg1g012350	5.78304e-05	2.67499	up	Cg3g009410	1.37729e-07	-3.90588	down	Cg1g011040	0.000105885	-2.12302	down
Cg1g004190	1.37651e-10	-1.24803	down	Cg1g012450	2.68357e-16	5.62196	up	Cg3g012340	8.53424e-15	1.44392	up	Cg1g011490	1.33798e-06	-1.84521	down
Cg1g004380	3.34849e-09	1.13379	up	Cg1g013200	8.8996e-08	1.54176	up	Cg3g012540	1.11684e-08	-2.60594	down	Cg1g011750	0.000556574	2.39594	up
Cg1g004530	8.93703e-08	1.1322	up	Cg1g013240	2.676e-05	1.26011	up	Cg3g014550	2.71861e-06	4.01317	up	Cg1g011790	6.8045e-05	1.29983	up
Cg1g004540	6.48482e-06	2.62514	up	Cg1g013250	4.77394e-15	1.42865	up	Cg3g016650	4.15595e-08	-1.38871	down	Cg1g011960	3.21652e-28	-3.66921	down
Cg1g004570	4.42716e-07	2.29109	up	Cg1g013630	1.29487e-06	-1.34431	down	Cg3g016940	0.000400308	-Inf	down	Cg1g012720	0.00218984	-2.03861	down
Cg1g004580	0.00109733	1.29758	up	Cg1g013640	3.81118e-07	-1.6347	down	Cg3g018400	4.54999e-25	-Inf	down	Cg1g012770	9.39703e-12	-6.20233	down
Cg1g004610	4.62482e-11	-1.20261	down	Cg1g013660	1.26104e-06	1.31218	up	Cg3g022490	5.63061e-05	1.16199	up	Cg1g012880	3.9613e-10	-5.11738	down
Cg1g004940	6.59449e-08	1.00628	up	Cg1g013700	2.88706e-12	1.5086	up	Cg3g022780	1.14332e-05	2.69527	up	Cg1g012890	6.1583e-12	-4.63877	down
Cg1g005030	0.00224086	-1.72721	down	Cg1g013780	2.43064e-09	-1.13625	down	Cg3g024040	0.00507043	-1.90482	down	Cg1g013160	1.37011e-05	2.09541	up
Cg1g005060	3.96869e-09	-1.15431	down	Cg1g014740	1.22444e-06	2.52539	up	Cg3g025050	1.65518e-12	-1.26425	down	Cg1g013200	1.95937e-14	-1.59639	down
Cg1g005520	0.00789821	-1.57746	down	Cg1g015920	8.06082e-06	1.99597	up	Cg4g001810	6.17261e-05	-3.19035	down	Cg1g013250	1.76654e-09	1.11595	up
Cg1g005540	7.01138e-86	4.18781	up	Cg1g016240	3.48753e-11	-1.21173	down	Cg4g004810	4.03138e-21	1.68157	up	Cg1g013440	4.25314e-14	2.69565	up
Cg1g006010	1.74957e-10	-1.37193	down	Cg1g016320	3.23048e-21	1.69768	up	Cg4g005740	2.64134e-21	2.24462	up	Cg1g013550	0.00407672	1.29463	up
Cg1g006090	5.10184e-07	-2.68656	down	Cg1g016840	0.00863936	1.37864	up	Cg4g007500	9.60968e-56	-4.34005	down	Cg1g013560	1.76555e-17	1.43733	up
Cg1g006100	0.000815163	-1.70971	down	Cg1g017210	1.27392e-06	3.2157	up	Cg4g007620	3.29911e-06	3.006	up	Cg1g013630	1.15524e-05	1.16931	up
Cg1g006190	8.50756e-05	-1.92281	down	Cg1g017540	0.00955967	1.7495	up	Cg4g007810	4.475e-08	-1.04207	down	Cg1g013640	0.00480329	1.51224	up
Cg1g006220	4.77472e-11	-1.20927	down	Cg1g017700	0.00168548	1.13162	up	Cg4g008800	0.00159359	2.49093	up	Cg1g013650	6.61879e-22	-1.73799	down
Cg1g006360	5.01265e-06	-2.00821	down	Cg1g019140	3.68003e-19	4.8073	up	Cg4g008870	0.00196539	2.84292	up	Cg1g013660	1.10571e-20	-1.80628	down
Cg1g006380	0.00114353	-1.69404	down	Cg1g019150	5.22828e-14	7.3978	up	Cg4g010230	1.65031e-18	-1.59535	down	Cg1g013700	7.31684e-12	1.67317	up
Cg1g006530	0.0067468	-1.411	down	Cg1g019170	1.00988e-19	7.96572	up	Cg4g014290	5.44e-05	1.55235	up	Cg1g013770	4.00112e-05	-1.02192	down
Cg1g006580	2.1421e-06	2.14115	up	Cg1g019640	0.000725207	-1.32901	down	Cg4g015450	1.68888e-13	1.39209	up	Cg1g013860	0.00204176	1.17036	up
Cg1g006800	1.40569e-05	2.27485	up	Cg1g020460	2.19081e-17	1.5175	up	Cg4g017120	3.16474e-09	-1.09491	down	Cg1g014120	5.48828e-08	-1.77861	down
Cg1g006830	2.10286e-08	1.15425	up	Cg1g021100	1.73891e-07	-1.23481	down	Cg4g018330	2.02193e-12	-1.27437	down	Cg1g014190	7.5122e-08	2.40669	up
Cg1g006940	0.000261333	-2.10158	down	Cg1g021310	5.82545e-14	1.55201	up	Cg4g019480	3.15824e-15	-1.45184	down	Cg1g014580	1.44086e-05	1.38501	up
Cg1g007100	1.21527e-38	-3.12524	down	Cg1g021750	3.68077e-15	-1.55433	down	Cg4g023690	2.31894e-05	1.22991	up	Cg1g014610	1.88736e-10	2.23703	up
Cg1g007110	2.48675e-16	Inf	up	Cg1g021760	3.06162e-08	1.04685	up	Cg4g024530	1.15273e-12	2.14652	up	Cg1g014740	0.000491501	-1.41436	down
Cg1g007190	1.04014e-05	-1.18603	down	Cg1g022000	0.00438867	-1.95895	down	Cg5g000950	3.36102e-07	-2.47099	down	Cg1g014800	4.11191e-08	-2.22274	down
Cg1g007430	3.32492e-08	-1.25237	down	Cg1g022010	0.00111731	-1.5103	down	Cg5g002510	0.00127453	2.24692	up	Cg1g015640	0.000724798	2.3468	up
Cg1g007470	0.000884961	-1.74059	down	Cg1g025210	1.45202e-43	8.05598	up	Cg5g003680	1.16937e-45	Inf	up	Cg1g016140	2.6088e-11	-1.19414	down
Cg1g007620	1.73346e-256	10.6656	up	Cg1g025530	0.00845069	1.91686	up	Cg5g004540	0.00181055	-2.00073	down	Cg1g016240	6.35138e-07	1.2133	up
Cg1g007660	0.00573946	-1.15095	down	Cg1g026190	4.42575e-119	4.49195	up	Cg5g007130	1.00348e-21	-1.94816	down	Cg1g016320	1.89366e-22	-1.64205	down
Cg1g007670	5.30853e-58	3.88257	up	Cg1g026220	0.000161497	2.87788	up	Cg5g007800	0.00196539	-2.09044	down	Cg1g016340	0.00888511	-1.84075	down
Cg1g007720	1.97333e-16	-1.49217	down	Cg1g026480	6.8391e-06	2.71707	up	Cg5g009340	6.73983e-13	2.01739	up	Cg1g016460	3.75212e-12	-5.00325	down
Cg1g007750	0.00375022	-1.1605	down	Cg1g026750	0.00732693	1.22177	up	Cg5g011650	1.37422e-05	4.04694	up	Cg1g016740	1.76607e-10	-2.48765	down
Cg1g007840	1.77964e-21	5.87554	up	Cg1g026790	8.71696e-06	1.95942	up	Cg5g012470	5.95095e-05	1.02823	up	Cg1g016840	1.0382e-06	-1.7133	down
Cg1g007850	2.73509e-23	2.27065	up	Cg1g027200	0.00258867	-2.10044	down	Cg5g016200	0.00399047	-1.1069	down	Cg1g017300	0.00567477	-1.68774	down
Cg1g007860	1.9173e-16	5.37399	up	Cg1g027220	9.03722e-14	-1.48727	down	Cg5g016610	0.000624191	-1.96415	down	Cg1g017510	1.72823e-08	-1.28518	down
Cg1g007880	3.93944e-05	1.16645	up	Cg1g027230	4.38172e-05	-2.39749	down	Cg5g017150	6.39758e-05	-2.96574	down	Cg1g017700	0.00723763	1.03604	up
Cg1g008020	6.92034e-64	3.2716	up	Cg1g027460	0.000237445	-1.141	down	Cg5g018200	3.57454e-09	-1.08395	down	Cg1g017850	5.91985e-06	-3.06996	down
Cg1g008060	0.00101148	-1.94603	down	Cg1g027520	0.000680836	-1.28953	down	Cg5g018670	0.00125776	-1.23445	down	Cg1g017910	0.00361857	-1.52187	down
Cg1g008150	1.68845e-177	6.2895	up	Cg1g027560	9.07609e-08	-1.33438	down	Cg5g020690	7.93436e-87	-4.17696	down	Cg1g019140	4.36053e-09	-1.85903	down
Cg1g008160	2.72791e-26	2.112	up	Cg1g027580	8.59221e-09	-1.45194	down	Cg5g020750	1.25089e-25	-2.43629	down	Cg1g019150	1.96048e-24	-3.16202	down
Cg1g008180	3.20771e-19	2.41827	up	Cg1g027720	0.000134759	1.10182	up	Cg5g021120	9.72786e-09	-1.07025	down	Cg1g019170	2.24875e-09	-2.40052	down
Cg1g008210	0.00626657	-1.37297	down	Cg1g028670	0.000985878	-1.74355	down	Cg5g032030	6.28471e-14	-Inf	down	Cg1g019470	0.00355415	-1.29469	down
Cg1g008360	6.45099e-15	1.64219	up	Cg1g028750	0.00145311	1.61175	up	Cg5g033600	1.2017e-23	-2.3717	down	Cg1g019500	0.0039811	-1.70827	down
Cg1g008380	2.27787e-05	2.38215	up	Cg1g028790	0.00723935	-1.68916	down	Cg5g034040	8.15503e-38	-Inf	down	Cg1g020210	2.39706e-51	2.57394	up
Cg1g008400	4.05377e-10	-1.4982	down	Cg1g029000	4.3178e-18	2.1596	up	Cg5g036150	3.63669e-37	4.74859	up	Cg1g020460	5.62612e-14	-1.28201	down
Cg1g008500	0.00367897	1.45421	up	Cg1g029050	0.00119838	1.65687	up	Cg5g036760	7.85035e-05	-3.23262	down	Cg1g021000	0.00793654	-1.54565	down
Cg1g008600	0.00510641	-1.56484	down	Cg1g029350	0.000670163	-1.82208	down	Cg5g037790	8.00831e-12	-1.23535	down	Cg1g021310	4.01514e-24	-1.76326	down
Cg1g008820	1.86044e-05	1.68693	up	Cg1g029460	4.65425e-16	1.35823	up	Cg5g037930	0.00872672	-1.54474	down	Cg1g021450	0.000117831	1.97183	up
Cg1g008890	2.80483e-06	-1.40019	down	Cg2g001110	1.09064e-07	2.87261	up	Cg5g038140	0.00324485	-1.12775	down	Cg1g021700	0.00409058	1.76869	up
Cg1g009020	5.31628e-08	1.75303	up	Cg2g001400	2.38241e-05	1.17712	up	Cg5g038180	2.31819e-25	-1.82268	down	Cg1g021720	0.00154746	1.24007	up
Cg1g009050	2.83914e-35	2.6207	up	Cg2g001470	1.20136e-05	2.25979	up	Cg5g038430	0.00156443	-1.00443	down	Cg1g023120	0.000197245	-2.38777	down
Cg1g009130	6.69386e-06	-2.58065	down	Cg2g001610	2.06603e-07	3.25384	up	Cg5g039000	0.00132265	2.40136	up	Cg1g023140	0.00365229	2.0352	up
Cg1g009270	6.10186e-06	1.6193	up	Cg2g002000	9.33366e-07	4.23685	up	Cg5g042710	0.00156443	-1.43086	down	Cg1g025120	0.00136893	2.1397	up
Cg1g009300	0.000102534	1.10399	up	Cg2g002060	0.00652303	1.84434	up	Cg5g043100	8.04115e-17	2.01973	up	Cg1g025210	8.91655e-20	-2.1737	down
Cg1g009330	0.00165557	1.88214	up	Cg2g002540	3.09387e-07	1.63919	up	Cg5g043240	4.66709e-97	Inf	up	Cg1g025530	1.81876e-05	-2.26428	down
Cg1g009470	2.96459e-05	-1.87426	down	Cg2g003540	2.81382e-10	1.27913	up	Cg6g001580	0.000304098	2.22405	up	Cg1g025690	0.00150621	-2.22723	down
Cg1g009530	1.0349e-21	-1.74843	down	Cg2g004240	1.56908e-11	6.1488	up	Cg6g004300	1.98442e-08	2.7296	up	Cg1g026190	1.54081e-05	-2.2468	down
Cg1g009580	0.00269267	-1.42605	down	Cg2g004250	5.09255e-06	3.08119	up	Cg6g005000	2.39044e-07	-1.12968	down	Cg1g026310	1.04692e-15	-1.72193	down
Cg1g009590	0.00124991	-1.77618	down	Cg2g005250	1.92399e-12	1.37247	up	Cg6g007020	0.000308462	-2.85478	down	Cg1g027390	0.00231975	1.00606	up
Cg1g009600	1.56703e-17	-1.75499	down	Cg2g006110	0.00627566	-1.90546	down	Cg6g017560	5.48716e-11	1.77519	up	Cg1g027610	0.0018676	2.1605	up
Cg1g009760	0.00365834	1.67745	up	Cg2g006540	5.22416e-08	2.22808	up	Cg6g020290	1.37422e-05	-1.0485	down	Cg1g027620	5.00368e-06	1.12908	up
Cg1g009770	8.34914e-29	2.02159	up	Cg2g006850	4.81356e-05	-2.56081	down	Cg6g025350	2.71469e-16	-Inf	down	Cg1g027710	1.23092e-10	-1.11342	down
Cg1g009970	0.000101969	2.01304	up	Cg2g006980	1.52978e-06	-1.14788	down	Cg7g002040	4.31796e-06	-1.09045	down	Cg1g028400	2.68607e-05	-2.07048	down
Cg1g009990	3.43059e-08	3.4729	up	Cg2g006990	0.00257034	1.16424	up	Cg7g003730	0.00126592	2.17468	up	Cg1g028670	1.13368e-14	7.05195	up
Cg1g010030	8.52221e-21	-1.70587	down	Cg2g007360	0.00207975	-1.87849	down	Cg7g004620	2.06776e-07	-1.02882	down	Cg1g029080	0.00161342	1.27332	up
Cg1g010060	0.000648817	-1.11611	down	Cg2g007630	8.79175e-20	1.51234	up	Cg7g004650	0.00198413	-1.32093	down	Cg1g029290	0.00327365	1.06361	up
Cg1g010140	0.000413726	-1.09985	down	Cg2g007740	0.0024623	-1.5453	down	Cg7g007040	1.3071e-20	-1.75141	down	Cg1g029460	7.12596e-65	2.94639	up
Cg1g010190	0.00158047	-1.10516	down	Cg2g008060	6.53773e-12	-1.30922	down	Cg7g007780	9.73257e-29	-1.96657	down	Cg2g000670	6.89212e-103	-8.36538	down
Cg1g010230	0.00491016	-1.65761	down	Cg2g008710	9.78018e-28	1.80196	up	Cg7g007800	2.11621e-20	-1.86273	down	Cg2g000700	2.24585e-13	-2.5119	down
Cg1g010370	0.000193522	1.31951	up	Cg2g009040	1.28136e-05	2.36574	up	Cg7g007810	4.09986e-09	-1.26076	down	Cg2g000710	1.61675e-07	-2.79418	down
Cg1g010480	1.17299e-41	Inf	up	Cg2g009670	9.53103e-05	-1.05496	down	Cg7g007880	0.00102622	-1.22994	down	Cg2g000720	1.78648e-06	-3.063	down
Cg1g010530	1.47897e-05	2.65405	up	Cg2g010020	8.89422e-08	1.14312	up	Cg7g008470	1.96908e-09	1.09459	up	Cg2g000800	5.33833e-06	-1.96371	down
Cg1g010550	1.38482e-11	-1.22461	down	Cg2g010320	3.24287e-07	-1.48626	down	Cg7g008480	1.99996e-11	1.23122	up	Cg2g001020	1.26045e-11	-3.65928	down
Cg1g010610	1.47921e-12	2.72297	up	Cg2g010650	1.20717e-24	3.05182	up	Cg7g008510	0.000221175	2.69356	up	Cg2g001330	6.72604e-06	-1.71728	down
Cg1g010720	3.7962e-12	1.27576	up	Cg2g010670	3.83644e-08	4.46946	up	Cg7g008680	3.05352e-16	-1.52573	down	Cg2g001380	0.0062449	1.6719	up
Cg1g010730	8.61847e-20	-1.71492	down	Cg2g010720	6.75619e-09	-1.46331	down	Cg7g010980	0.00595405	-1.62095	down	Cg2g001400	1.01053e-10	-1.37825	down
Cg1g011040	9.15217e-10	3.31374	up	Cg2g011230	4.93696e-05	1.84655	up	Cg7g012730	6.92057e-254	-9.43541	down	Cg2g001440	3.04263e-06	-1.44542	down
Cg1g011310	0.00206775	-1.50444	down	Cg2g011400	0.00269317	2.26618	up	Cg7g014230	2.29567e-06	-1.22035	down	Cg2g001450	0.00623481	-1.23851	down
Cg1g011380	0.000193784	-1.94319	down	Cg2g011510	0.000324568	2.46403	up	Cg7g015100	5.081e-16	1.96412	up	Cg2g002000	4.18487e-11	6.12585	up
Cg1g011490	9.44805e-17	3.29725	up	Cg2g011570	0.000403894	Inf	up	Cg7g015110	4.61095e-14	1.35724	up	Cg2g002010	0.00299361	-2.2567	down
Cg1g011580	8.41027e-05	2.29614	up	Cg2g011580	6.35117e-13	1.32209	up	Cg7g016460	0.00110138	1.76279	up	Cg2g002060	1.57054e-14	6.38569	up
Cg1g011890	0.000106017	1.47407	up	Cg2g012180	4.44001e-20	3.85898	up	Cg7g020950	0.000378779	-1.77718	down	Cg2g002070	1.22882e-11	1.88747	up
Cg1g011960	1.4794e-11	1.96718	up	Cg2g012440	0.000240741	1.4123	up	Cg7g022240	0.000113208	-1.36017	down	Cg2g002080	3.6435e-23	2.19226	up
Cg1g012030	0.000450436	1.43673	up	Cg2g012610	0.000404719	1.23667	up	Cg8g000790	6.47523e-20	-1.68734	down	Cg2g002230	0.00804429	-1.36859	down
Cg1g012160	0.00118494	-1.41335	down	Cg2g012640	3.75507e-50	6.83644	up	Cg8g001920	9.48172e-07	-1.74633	down	Cg2g002440	1.05663e-05	-1.24889	down
Cg1g012350	0.000127383	2.22643	up	Cg2g013170	0.00769758	1.71698	up	Cg8g004400	7.82255e-14	4.06004	up	Cg2g002540	4.21027e-07	-1.23594	down
Cg1g012450	5.74273e-12	4.93375	up	Cg2g013290	1.12301e-26	2.32619	up	Cg8g005760	2.89357e-33	Inf	up	Cg2g002650	0.00482319	1.20916	up
Cg1g012720	2.24737e-07	3.17732	up	Cg2g015020	0.00276027	-1.24193	down	Cg8g005800	3.09968e-67	-3.28132	down	Cg2g003010	0.00172442	2.14791	up
Cg1g012770	7.26978e-16	Inf	up	Cg2g015310	1.50814e-14	-Inf	down	Cg8g005980	0.000208552	1.34972	up	Cg2g003160	0.000584753	-1.14714	down
Cg1g012880	2.27072e-13	5.93996	up	Cg2g015360	0.000800522	1.80883	up	Cg8g006940	6.71659e-06	2.54847	up	Cg2g003170	1.67428e-11	-3.5799	down
Cg1g012890	2.84685e-19	7.0355	up	Cg2g015690	3.7689e-07	1.04819	up	Cg8g010040	1.77628e-07	-1.00583	down	Cg2g003540	8.93225e-26	-1.81442	down
Cg1g012960	0.00422038	-1.11137	down	Cg2g016700	0.00267974	-1.64502	down	Cg8g011240	2.61115e-06	-1.06317	down	Cg2g004250	3.12784e-08	-2.50902	down
Cg1g013110	5.20671e-07	3.10721	up	Cg2g017850	1.88521e-05	2.93584	up	Cg8g013130	5.49727e-191	-Inf	down	Cg2g004340	0.0055702	1.47752	up
Cg1g013160	5.21785e-16	-2.9098	down	Cg2g017990	0.00389864	-1.03564	down	Cg8g013900	1.3071e-20	Inf	up	Cg2g004560	5.01137e-16	-Inf	down
Cg1g013200	2.75878e-32	2.61222	up	Cg2g018630	2.15543e-14	3.55855	up	Cg8g018870	5.78477e-20	2.13501	up	Cg2g004680	9.17465e-10	3.61027	up
Cg1g013330	5.47938e-06	3.30388	up	Cg2g019210	1.92586e-53	2.54594	up	Cg8g019320	0.00682585	-2.2219	down	Cg2g004760	0.000536134	1.87768	up
Cg1g013410	0.000975127	-1.62172	down	Cg2g019360	0.00494645	-2.10559	down	Cg8g022760	0.000115396	-1.14887	down	Cg2g004770	0.00975709	1.67028	up
Cg1g013420	0.00909611	-1.43802	down	Cg2g019680	0.00404122	1.6096	up	Cg8g023720	2.43247e-208	Inf	up	Cg2g005920	4.42168e-05	-2.80882	down
Cg1g013440	2.09857e-19	-2.97374	down	Cg2g019730	2.4685e-79	7.56505	up	Cg8g024330	3.55898e-33	-2.24124	down	Cg2g006000	6.94504e-11	-1.20288	down
Cg1g013550	0.00166266	-1.31608	down	Cg2g019790	2.56969e-36	3.30153	up	Cg9g001580	1.62614e-31	-2.01983	down	Cg2g006060	2.40815e-15	-6.52651	down
Cg1g013560	6.11778e-29	-2.38909	down	Cg2g020050	2.6727e-35	-1.86311	down	Cg9g001930	4.23039e-09	1.07714	up	Cg2g006450	1.20787e-12	1.22365	up
Cg1g013630	2.57192e-17	-1.87518	down	Cg2g020660	7.50909e-30	2.0138	up	Cg9g002330	6.51509e-05	1.79826	up	Cg2g006520	0.000848719	2.13606	up
Cg1g013640	8.38262e-16	-3.00615	down	Cg2g021170	8.23871e-34	3.45669	up	Cg9g003260	5.66268e-12	Inf	up	Cg2g006530	0.00912811	-1.01803	down
Cg1g013650	5.50507e-28	2.05598	up	Cg2g021360	1.52181e-19	1.5334	up	Cg9g003780	1.7382e-15	-1.40406	down	Cg2g006540	4.94984e-11	-1.76679	down
Cg1g013660	5.3474e-49	3.1188	up	Cg2g021470	3.89851e-10	-1.40617	down	Cg9g005330	4.09986e-09	-1.26396	down	Cg2g006630	0.00304073	-1.18066	down
Cg1g013700	1.27978e-17	-1.94539	down	Cg2g021860	2.58141e-11	1.93903	up	Cg9g006720	7.26067e-06	-1.01153	down	Cg2g006800	1.03261e-06	2.60813	up
Cg1g013770	2.71781e-11	1.60916	up	Cg2g021930	4.82336e-13	4.1052	up	Cg9g007850	3.04784e-05	1.6838	up	Cg2g007410	0.00940005	-1.84912	down
Cg1g013780	6.22255e-32	-2.28916	down	Cg2g022240	8.93197e-12	-1.30507	down	Cg9g009060	2.63116e-06	-1.12285	down	Cg2g008010	2.12361e-29	-Inf	down
Cg1g013860	1.78758e-17	-2.30096	down	Cg2g022450	9.69733e-05	-1.38687	down	Cg9g014410	1.03205e-06	-3.36135	down	Cg2g008270	1.15219e-12	1.29741	up
Cg1g014120	1.0294e-15	2.6357	up	Cg2g022830	4.3682e-10	-1.32031	down	Cg9g014980	2.64212e-11	7.54771	up	Cg2g008540	4.1473e-16	-1.59713	down
Cg1g014200	1.26861e-06	-1.56291	down	Cg2g022850	2.90166e-08	3.58896	up	Cg9g016720	9.64727e-05	3.41196	up	Cg2g008710	4.25955e-21	-1.69093	down
Cg1g014210	0.0044043	-1.09554	down	Cg2g022860	5.11836e-08	4.20417	up	Cg9g017340	4.36493e-08	-1.04807	down	Cg2g008910	1.43614e-15	1.38007	up
Cg1g014430	2.04934e-11	1.31568	up	Cg2g023170	0.00391999	1.67735	up	Cg9g023240	4.20373e-09	-1.13047	down	Cg2g009040	0.00252729	-1.34433	down
Cg1g014450	0.000268919	1.0684	up	Cg2g023750	5.23331e-65	2.94736	up	Cg9g024010	0.000359795	-1.02984	down	Cg2g009470	0.000731125	1.26599	up
Cg1g014500	0.00388364	-1.03869	down	Cg2g023770	3.80104e-06	3.27464	up	Cg9g024430	0.00636319	-1.08914	down	Cg2g009540	8.73462e-05	-1.48295	down
Cg1g014580	5.44235e-07	-1.47616	down	Cg2g023910	0.00511934	-1.40433	down	Cg9g024960	1.71776e-17	-1.63063	down	Cg2g009670	5.61126e-05	-1.18574	down
Cg1g014630	0.000576767	1.50026	up	Cg2g024250	0.00110095	-2.31395	down	Cg9g027120	2.18977e-18	-1.58162	down	Cg2g010020	1.18125e-13	1.78062	up
Cg1g014670	0.00285545	1.81368	up	Cg2g024640	1.085e-12	1.49439	up	Cg9g027820	0.000423843	-3.04063	down	Cg2g010220	8.90206e-10	-1.19021	down
Cg1g014720	0.00212161	2.01184	up	Cg2g025640	7.75073e-17	1.72757	up	Cg9g028280	7.10258e-11	1.18604	up	Cg2g010380	1.40326e-07	-1.63347	down
Cg1g014730	1.81517e-07	2.77679	up	Cg2g025670	0.00467069	-1.99955	down	CgUng000080	0.00604057	1.89885	up	Cg2g010490	0.00922577	-1.02544	down
Cg1g014740	1.37022e-16	3.49799	up	Cg2g025720	1.01811e-07	3.58434	up	CgUng004680	8.19855e-06	2.58051	up	Cg2g010650	7.75452e-32	-2.18475	down
Cg1g014800	3.14343e-19	4.06783	up	Cg2g026340	2.10597e-05	1.12641	up	CgUng004860	0.000335551	-1.12993	down	Cg2g010850	0.000888094	-2.2061	down
Cg1g014850	5.79937e-05	-1.16659	down	Cg2g026810	3.72044e-07	-1.18046	down	CgUng019270	6.13661e-11	-7.48287	down	Cg2g011580	1.67656e-16	-1.40247	down
Cg1g015080	5.17573e-05	-1.06566	down	Cg2g027590	2.60477e-14	1.71431	up	fructus_aurantii_newGene_1648	1.50302e-16	-Inf	down	Cg2g012180	6.26681e-07	-3.29511	down
Cg1g015220	0.000301954	-1.61966	down	Cg2g027960	5.61715e-07	4.02737	up	fructus_aurantii_newGene_2745	3.23556e-13	-Inf	down	Cg2g012610	2.33639e-07	-1.32007	down
Cg1g015850	0.00337276	-1.12306	down	Cg2g028300	0.000251255	-2.80526	down	fructus_aurantii_newGene_359	8.97113e-08	-2.66314	down	Cg2g012630	9.81792e-07	-1.31438	down
Cg1g015920	1.19205e-08	2.31104	up	Cg2g028570	1.38393e-10	2.39279	up	fructus_aurantii_newGene_4986	7.31476e-12	Inf	up	Cg2g012940	4.86903e-09	-1.10375	down
Cg1g016240	5.05286e-17	-1.78728	down	Cg2g028860	6.23094e-10	3.00362	up	fructus_aurantii_newGene_5072	3.2643e-19	Inf	up	Cg2g013120	3.80866e-16	-5.19315	down
Cg1g016310	0.00252622	1.21168	up	Cg2g029130	5.57074e-48	Inf	up	fructus_aurantii_newGene_5185	1.23761e-13	7.18111	up	Cg2g013290	3.15955e-08	-1.04392	down
Cg1g016320	6.15133e-71	3.45941	up	Cg2g029700	2.24437e-66	-6.95741	down	fructus_aurantii_newGene_5563	0.000221175	2.48128	up	Cg2g013600	0.000335465	1.09379	up
Cg1g016330	4.31821e-12	1.33189	up	Cg2g030200	7.47984e-05	-2.3885	down					Cg2g013670	1.37011e-05	-1.01099	down
Cg1g016340	0.000119713	2.34743	up	Cg2g030210	0.000852608	-1.88352	down					Cg2g014170	0.00486617	1.98432	up
Cg1g016380	0.000281262	2.11907	up	Cg2g030220	2.64381e-08	1.68316	up					Cg2g014290	3.00759e-09	-2.94838	down
Cg1g016460	2.57192e-17	6.66022	up	Cg2g030510	0.000131343	1.1919	up					Cg2g014430	0.00325458	2.06863	up
Cg1g016740	3.39898e-15	3.08726	up	Cg2g030520	0.00115209	-1.34957	down					Cg2g015520	0.000298854	1.37777	up
Cg1g016830	1.57554e-17	1.56075	up	Cg2g030750	3.6502e-07	-1.2261	down					Cg2g015530	1.03338e-05	1.34829	up
Cg1g016840	6.47159e-17	3.01291	up	Cg2g031100	7.19353e-06	1.24748	up					Cg2g016060	0.002683	1.60016	up
Cg1g017210	5.04966e-06	3.97186	up	Cg2g031510	1.22435e-09	-1.09105	down					Cg2g016590	0.000178528	1.01	up
Cg1g017300	0.00966818	1.45793	up	Cg2g031810	0.000103196	2.5295	up					Cg2g017570	0.000612801	2.13615	up
Cg1g017480	1.11451e-11	-1.28834	down	Cg2g031960	5.60036e-08	3.96704	up					Cg2g018250	5.09139e-12	1.70783	up
Cg1g017510	6.05594e-09	1.30694	up	Cg2g032040	0.00513611	-1.48688	down					Cg2g018260	3.81065e-11	1.15058	up
Cg1g017720	0.000719892	1.55298	up	Cg2g032180	0.00209246	1.76258	up					Cg2g018540	0.000453236	-1.12074	down
Cg1g017850	3.20952e-08	3.48386	up	Cg2g032800	7.26535e-13	1.40966	up					Cg2g018630	0.00273006	-1.07879	down
Cg1g017910	8.98416e-06	2.17208	up	Cg2g032860	4.16403e-15	3.65906	up					Cg2g019210	8.78458e-29	-2.30671	down
Cg1g018060	0.000133193	-1.28757	down	Cg2g032940	7.93459e-12	1.86261	up					Cg2g019260	1.37159e-06	-1.2845	down
Cg1g018380	0.00960912	-1.12757	down	Cg2g033130	2.55312e-68	3.98626	up					Cg2g019730	0.000875471	-1.43548	down
Cg1g018400	0.00512049	-1.71151	down	Cg2g033370	8.71642e-16	-1.38052	down					Cg2g019790	6.07413e-24	-1.82323	down
Cg1g018430	0.0028167	-1.00825	down	Cg2g033650	3.57086e-08	1.56423	up					Cg2g020870	0.00323343	-2.02479	down
Cg1g018810	0.000214739	-2.24259	down	Cg2g033780	8.99789e-07	1.28701	up					Cg2g021360	4.25093e-11	-1.14056	down
Cg1g019140	7.39024e-67	7.66886	up	Cg2g033970	1.60295e-05	-1.76279	down					Cg2g021740	0.000714853	-2.16468	down
Cg1g019150	6.33716e-92	9.434	up	Cg2g034030	1.71552e-08	4.22023	up					Cg2g021850	6.17771e-06	-1.31356	down
Cg1g019170	2.96783e-50	9.70157	up	Cg2g034220	3.06186e-05	1.78277	up					Cg2g021860	4.96869e-09	-1.91843	down
Cg1g019470	7.32916e-05	1.64584	up	Cg2g036570	0.000516256	2.37708	up					Cg2g021930	9.03155e-08	-1.90984	down
Cg1g019500	1.70671e-10	3.68639	up	Cg2g036730	1.92992e-13	1.33022	up					Cg2g022230	1.27122e-05	-2.76303	down
Cg1g019520	5.56285e-06	1.18097	up	Cg2g036920	0.00474872	1.31567	up					Cg2g022370	2.97059e-05	-1.2307	down
Cg1g019640	2.67812e-05	-1.76446	down	Cg2g037300	6.79214e-17	1.51501	up					Cg2g022620	0.00136903	-1.74456	down
Cg1g019740	8.43823e-17	1.51617	up	Cg2g037330	0.00805006	1.75454	up					Cg2g022710	1.94158e-05	-1.22329	down
Cg1g020020	1.48138e-11	-1.78266	down	Cg2g037490	0.00209246	2.29082	up					Cg2g022850	6.01638e-08	-2.32996	down
Cg1g020100	1.34463e-06	-2.41337	down	Cg2g037610	0.000537336	1.0222	up					Cg2g022860	0.000110677	-2.14836	down
Cg1g020210	2.55997e-50	-2.81098	down	Cg2g037930	2.8791e-12	1.22358	up					Cg2g022910	3.91563e-06	1.98792	up
Cg1g020460	4.69622e-40	2.43192	up	Cg2g038230	0.000324666	-1.04007	down					Cg2g023370	5.99876e-11	1.19617	up
Cg1g020670	0.00508097	-2.02587	down	Cg2g038270	8.43224e-07	2.00189	up					Cg2g023380	4.70572e-09	1.16009	up
Cg1g020680	1.02691e-06	1.0623	up	Cg2g038310	4.40723e-09	-1.02564	down					Cg2g023430	2.0591e-10	1.08526	up
Cg1g020940	0.000787121	-1.4873	down	Cg2g038590	0.00103314	2.46696	up					Cg2g023750	1.63282e-26	-1.87362	down
Cg1g020970	6.07408e-07	-1.1559	down	Cg2g038950	1.31162e-17	1.55701	up					Cg2g023770	2.92021e-07	-2.54268	down
Cg1g021000	6.89659e-05	2.11078	up	Cg2g039390	0.00401212	2.24998	up					Cg2g024030	1.81667e-13	-1.3469	down
Cg1g021100	0.00482443	-1.02592	down	Cg2g039470	3.81022e-05	-3.40408	down					Cg2g024090	0.000657664	2.18982	up
Cg1g021310	1.59127e-41	2.50244	up	Cg2g039660	2.17279e-09	1.11596	up					Cg2g024640	2.04683e-23	-1.7501	down
Cg1g021350	1.4518e-16	6.17197	up	Cg2g040260	4.54521e-11	2.82513	up					Cg2g025230	4.05956e-10	-1.26564	down
Cg1g021390	8.91244e-28	-2.23858	down	Cg2g040300	0.00151433	1.79564	up					Cg2g025640	3.83107e-23	-1.72735	down
Cg1g021450	7.50588e-09	-2.55938	down	Cg2g040310	9.23944e-26	1.71718	up					Cg2g025690	5.48267e-06	-2.92064	down
Cg1g021620	6.95911e-09	3.78014	up	Cg2g040360	4.72334e-09	2.83995	up					Cg2g025720	0.000771867	-1.59188	down
Cg1g021630	1.01669e-07	1.2379	up	Cg2g040420	1.01508e-12	-1.13391	down					Cg2g026340	1.97009e-13	-1.46881	down
Cg1g021700	5.82024e-08	-2.67855	down	Cg2g040660	1.79178e-12	-1.55062	down					Cg2g026430	3.14129e-21	1.5928	up
Cg1g021720	1.21037e-09	-1.88479	down	Cg2g040850	0.00566465	-1.83519	down					Cg2g027170	0.00218649	-2.13388	down
Cg1g021740	0.000516806	-2.32291	down	Cg2g040860	0.000255886	1.17161	up					Cg2g027240	1.51686e-15	-6.32457	down
Cg1g021750	7.40244e-21	-2.12625	down	Cg2g040890	0.00447202	1.13108	up					Cg2g027650	0.00558838	-1.00666	down
Cg1g022310	2.8545e-14	1.37711	up	Cg2g041050	5.84069e-06	-1.4464	down					Cg2g028290	4.4404e-06	2.33401	up
Cg1g023120	5.5777e-05	2.37048	up	Cg2g041120	0.00804167	-1.54176	down					Cg2g028500	1.48889e-08	2.28858	up
Cg1g023230	0.00291628	-1.16513	down	Cg2g041170	8.40903e-11	2.41108	up					Cg2g028860	2.07818e-11	-2.26387	down
Cg1g023380	2.51062e-07	-1.39827	down	Cg2g041230	4.17178e-08	1.25847	up					Cg2g028890	1.83974e-12	-1.25874	down
Cg1g023500	1.43679e-08	-1.04211	down	Cg2g041500	8.73965e-10	2.12708	up					Cg2g029570	1.40146e-05	-2.95142	down
Cg1g023710	9.35693e-78	-5.02733	down	Cg2g041650	0.00411503	1.40951	up					Cg2g029660	0.00201504	1.147	up
Cg1g023870	4.35826e-08	-1.11056	down	Cg2g041930	4.05851e-11	-1.43505	down					Cg2g029720	8.43471e-13	1.22187	up
Cg1g024310	4.18827e-05	-1.80748	down	Cg2g042660	2.71703e-05	-2.0147	down					Cg2g029770	0.000537062	-1.43148	down
Cg1g024460	1.3477e-11	-1.46291	down	Cg2g042690	0.000330902	1.54545	up					Cg2g029780	4.33294e-18	-1.98123	down
Cg1g024480	1.96816e-08	1.03978	up	Cg2g042870	0.000497378	1.60433	up					Cg2g030000	8.58967e-05	-2.2721	down
Cg1g025020	0.00734818	1.52783	up	Cg2g043130	5.26253e-05	2.87515	up					Cg2g030880	4.02647e-14	-2.09218	down
Cg1g025120	0.00792376	-2.08963	down	Cg2g043210	3.84509e-13	-1.21354	down					Cg2g030940	0.0023697	1.17818	up
Cg1g025190	0.000450887	-1.00696	down	Cg2g043380	0.00604813	1.78312	up					Cg2g031100	4.55344e-07	-1.14518	down
Cg1g025210	1.00412e-134	9.49167	up	Cg2g043480	6.83854e-15	3.95942	up					Cg2g031250	5.25142e-25	-1.73165	down
Cg1g025470	0.00034934	2.30318	up	Cg2g043690	2.12356e-10	3.95308	up					Cg2g031260	2.73952e-05	-1.06515	down
Cg1g025500	1.93033e-11	-1.94969	down	Cg2g043880	3.93543e-09	-1.32534	down					Cg2g031890	1.01425e-17	-6.83925	down
Cg1g025530	2.48701e-15	4.45212	up	Cg2g044240	1.32871e-05	2.49201	up					Cg2g032010	0.000254579	-1.13527	down
Cg1g025690	3.53214e-10	4.22933	up	Cg2g044360	1.48356e-19	1.80116	up					Cg2g032170	5.14029e-07	1.05644	up
Cg1g026110	8.68892e-07	1.1192	up	Cg2g044400	1.69138e-18	-1.43854	down					Cg2g032180	2.14677e-06	-2.13054	down
Cg1g026190	3.87412e-21	6.36828	up	Cg2g044420	2.91704e-18	-1.36107	down					Cg2g032940	4.9839e-08	-1.18275	down
Cg1g026310	1.76951e-27	2.02363	up	Cg2g044440	1.15297e-11	-1.24133	down					Cg2g033130	1.32933e-06	-1.57253	down
Cg1g026750	8.94664e-07	1.77017	up	Cg2g044900	5.31471e-102	7.92919	up					Cg2g033360	1.14777e-18	-Inf	down
Cg1g026780	0.000263082	2.90238	up	Cg2g044980	4.56178e-09	2.71529	up					Cg2g033650	4.17183e-19	-1.78569	down
Cg1g026790	3.42388e-10	2.34248	up	Cg2g044990	1.07284e-62	3.46734	up					Cg2g034030	2.53476e-08	-2.70014	down
Cg1g027390	7.45703e-06	-1.36321	down	Cg2g045420	0.00181749	1.6406	up					Cg2g034230	1.95719e-05	1.11497	up
Cg1g027450	0.00668802	-1.46364	down	Cg2g045740	1.62558e-31	3.49103	up					Cg2g034320	1.3786e-12	-1.29861	down
Cg1g027510	0.00946165	-5.47887	down	Cg2g045860	7.55639e-05	1.42134	up					Cg2g034390	0.00650263	-1.06726	down
Cg1g027620	1.19647e-06	-1.14952	down	Cg2g046010	4.80746e-11	3.85816	up					Cg2g035320	1.52545e-12	-1.40103	down
Cg1g027720	0.00095009	2.35993	up	Cg2g046060	3.70337e-21	1.89569	up					Cg2g035510	5.32605e-06	-1.81888	down
Cg1g028030	0.000174407	1.12414	up	Cg2g046310	0.000752765	1.0196	up					Cg2g035530	0.00233431	-2.0279	down
Cg1g028400	3.30154e-11	3.31676	up	Cg2g046530	0.000120049	1.00395	up					Cg2g036600	0.000758992	-2.36136	down
Cg1g028670	6.09403e-26	-8.65269	down	Cg2g046560	1.20119e-06	3.48348	up					Cg2g036680	0.00802312	-1.75346	down
Cg1g028750	0.000284279	1.73959	up	Cg2g047100	9.78018e-28	-1.96729	down					Cg2g036730	2.14659e-38	3.05011	up
Cg1g028790	0.000197572	-2.21795	down	Cg2g047350	4.86295e-06	-1.8869	down					Cg2g037060	2.87939e-09	-1.14229	down
Cg1g028830	0.000339553	2.17162	up	Cg2g047360	0.00265758	-1.12394	down					Cg2g037110	6.05401e-08	-2.20736	down
Cg1g029000	8.06091e-27	2.63986	up	Cg3g000360	2.38444e-09	-1.67589	down					Cg2g037320	1.53625e-05	-2.59208	down
Cg1g029050	6.19161e-05	1.67026	up	Cg3g001150	0.000153557	2.94502	up					Cg2g037590	0.00248405	1.84601	up
Cg1g029080	0.00616874	-1.08811	down	Cg3g001440	2.49126e-08	1.61819	up					Cg2g037610	4.01908e-13	-1.51946	down
Cg1g029240	0.00720777	-1.6507	down	Cg3g001930	1.01426e-10	-1.05282	down					Cg2g037700	1.14685e-28	-5.41658	down
Cg1g029350	6.75733e-05	-2.24688	down	Cg3g002310	0.000570689	-1.00021	down					Cg2g037910	3.82733e-06	1.20634	up
Cg1g029460	2.89143e-45	-2.59243	down	Cg3g002750	8.93653e-10	-1.63026	down					Cg2g038100	0.00621677	-1.1496	down
Cg1g029490	0.00112959	2.53305	up	Cg3g002760	0.00791361	-1.60846	down					Cg2g038260	6.17236e-15	-2.92709	down
Cg1g029530	0.00020195	1.05779	up	Cg3g002780	1.32002e-18	-1.79545	down					Cg2g038270	3.45365e-12	-1.80592	down
Cg2g000400	2.86636e-11	-1.3766	down	Cg3g002850	0.000212342	-1.22022	down					Cg2g038290	1.0423e-07	1.38486	up
Cg2g000500	1.87941e-05	-1.27254	down	Cg3g002960	0.000758456	-1.47951	down					Cg2g038310	2.4002e-12	1.36975	up
Cg2g000570	5.15822e-07	-1.57483	down	Cg3g003010	9.52955e-06	-2.12397	down					Cg2g038750	1.79125e-10	-4.12593	down
Cg2g000670	6.39576e-113	9.30236	up	Cg3g003020	2.84618e-24	-2.77056	down					Cg2g038880	3.82378e-06	-1.98615	down
Cg2g000700	9.04839e-14	2.47148	up	Cg3g003030	5.2962e-35	2.24875	up					Cg2g038950	1.22332e-28	-1.86702	down
Cg2g000710	9.87366e-11	3.4335	up	Cg3g003360	1.14954e-05	1.09216	up					Cg2g039150	3.17183e-06	1.27959	up
Cg2g000720	2.13354e-07	3.38372	up	Cg3g003700	0.00540405	2.65157	up					Cg2g039480	6.54161e-06	5.26946	up
Cg2g000880	3.94327e-09	3.41415	up	Cg3g004300	6.89405e-09	1.20766	up					Cg2g039890	1.77831e-06	2.3588	up
Cg2g001000	4.73748e-08	-1.0227	down	Cg3g004330	6.13162e-06	-1.18776	down					Cg2g040100	0.00738475	-1.53728	down
Cg2g001020	1.97688e-06	2.57364	up	Cg3g004390	2.24469e-47	-2.39156	down					Cg2g040260	8.0137e-05	-1.24342	down
Cg2g001110	1.19138e-16	4.0067	up	Cg3g004650	3.32748e-06	1.05041	up					Cg2g040280	1.1087e-27	-1.9836	down
Cg2g001330	1.79914e-13	3.10109	up	Cg3g004760	4.90266e-05	-2.06118	down					Cg2g040300	1.06408e-05	2.59829	up
Cg2g001350	1.19521e-07	-1.00964	down	Cg3g004880	9.53103e-05	1.81854	up					Cg2g040310	1.5083e-33	2.05022	up
Cg2g001360	1.33606e-05	-1.31921	down	Cg3g004890	0.00328329	1.93392	up					Cg2g040750	0.00511596	1.02039	up
Cg2g001370	1.76779e-08	-1.03517	down	Cg3g004910	7.40789e-07	3.7952	up					Cg2g040860	2.78339e-15	2.85822	up
Cg2g001380	1.34007e-09	-2.86095	down	Cg3g005700	7.39067e-09	4.00592	up					Cg2g040890	1.51259e-11	2.86052	up
Cg2g001400	4.90868e-16	1.75237	up	Cg3g006200	0.00146345	-1.73148	down					Cg2g041140	0.00368284	-1.19679	down
Cg2g001440	6.12177e-10	1.8297	up	Cg3g006780	0.00513965	-1.48546	down					Cg2g041480	0.00197188	1.58943	up
Cg2g001450	2.7581e-05	1.76428	up	Cg3g007070	8.59221e-09	1.06508	up					Cg2g041500	3.82037e-13	-1.67414	down
Cg2g001470	2.88517e-06	2.08848	up	Cg3g007710	6.18237e-18	Inf	up					Cg2g042190	0.00200773	1.49542	up
Cg2g001610	1.05481e-09	3.28407	up	Cg3g007850	1.28136e-05	1.70153	up					Cg2g042300	1.39067e-22	-Inf	down
Cg2g001690	0.00128291	2.23921	up	Cg3g008070	1.76762e-16	-2.3221	down					Cg2g042500	2.0416e-06	1.01068	up
Cg2g002000	2.14776e-17	-5.23795	down	Cg3g008170	0.00861555	2.11502	up					Cg2g042510	9.4349e-05	2.031	up
Cg2g002010	5.32477e-06	3.31017	up	Cg3g008960	0.00983072	-1.81178	down					Cg2g042660	0.000909805	-1.96481	down
Cg2g002060	2.08782e-26	-7.91146	down	Cg3g009340	1.02077e-10	3.05996	up					Cg2g042680	0.000187112	-1.72194	down
Cg2g002070	5.95192e-50	-2.77603	down	Cg3g010040	2.9937e-05	2.25746	up					Cg2g042870	1.07843e-07	-1.65579	down
Cg2g002080	0.00658944	-3.24868	down	Cg3g011730	3.80956e-09	-1.09357	down					Cg2g043010	8.90528e-05	-1.16589	down
Cg2g002090	2.38164e-08	-1.35444	down	Cg3g011820	6.44623e-13	-1.42712	down					Cg2g043130	0.000150669	-2.10208	down
Cg2g002200	0.00103711	-1.2746	down	Cg3g012140	1.70897e-07	1.01846	up					Cg2g043600	0.00520588	1.88617	up
Cg2g002230	8.65003e-07	2.39993	up	Cg3g012410	0.00292664	2.37588	up					Cg2g043690	4.31343e-06	-1.95222	down
Cg2g002280	0.00146537	1.59643	up	Cg3g012510	1.54673e-18	3.09979	up					Cg2g043700	0.00346257	-2.00061	down
Cg2g002390	0.00731446	1.08377	up	Cg3g012670	9.65754e-36	-2.76022	down					Cg2g043760	0.0037982	-1.86797	down
Cg2g002540	9.15271e-24	2.53545	up	Cg3g013000	1.15323e-21	2.09494	up					Cg2g043770	0.000718927	-2.09945	down
Cg2g003010	0.000110774	-2.4963	down	Cg3g013180	1.9516e-05	2.23071	up					Cg2g044240	4.22569e-06	-1.87826	down
Cg2g003160	9.44373e-08	1.68161	up	Cg3g013240	2.50943e-10	3.69306	up					Cg2g044350	3.37897e-07	-2.16083	down
Cg2g003170	1.08788e-26	7.09255	up	Cg3g013610	9.53103e-05	-1.84737	down					Cg2g044360	9.60086e-18	-1.49298	down
Cg2g003320	5.53881e-11	-1.19867	down	Cg3g013780	0.0012513	1.14743	up					Cg2g044860	0.0029432	-1.50899	down
Cg2g003370	0.00667653	-1.45434	down	Cg3g013960	5.04015e-05	1.46165	up					Cg2g044900	2.70558e-32	-2.13262	down
Cg2g003390	0.000838303	-2.23084	down	Cg3g014480	0.00382801	1.87324	up					Cg2g044980	0.00163493	-1.14951	down
Cg2g003490	0.000661652	1.27436	up	Cg3g014490	0.00160086	2.33974	up					Cg2g044990	3.95947e-33	-2.02768	down
Cg2g003540	1.33993e-51	2.82012	up	Cg3g014550	0.00636179	-2.03335	down					Cg2g045100	1.72813e-22	1.66062	up
Cg2g003620	1.00073e-08	1.0763	up	Cg3g014570	0.000842784	2.00504	up					Cg2g045240	1.57564e-13	-1.53332	down
Cg2g003690	7.6182e-09	1.06969	up	Cg3g014770	0.00906019	1.78897	up					Cg2g045520	0.000761073	-1.45408	down
Cg2g003720	0.00110811	1.47114	up	Cg3g014780	0.000280154	2.14369	up					Cg2g045560	1.58768e-05	1.01492	up
Cg2g003880	1.51423e-06	-1.3168	down	Cg3g014810	0.00293423	-1.16514	down					Cg2g045740	1.35063e-23	-1.89928	down
Cg2g003960	9.04335e-05	2.36844	up	Cg3g015300	0.000337034	1.78794	up					Cg2g046010	0.00255736	-1.36371	down
Cg2g004250	2.41805e-19	4.44481	up	Cg3g015390	0.00491069	-1.47995	down					Cg2g046060	3.48112e-27	-1.84968	down
Cg2g004450	7.84876e-14	-1.38476	down	Cg3g015480	0.00540405	1.49073	up					Cg2g046820	1.99266e-05	-1.64129	down
Cg2g004460	6.18935e-07	-1.31539	down	Cg3g015540	1.25919e-08	4.6968	up					Cg3g000200	0.00137143	-2.22889	down
Cg2g004560	0.00756584	1.63518	up	Cg3g015560	1.45137e-15	3.86536	up					Cg3g000280	0.00176294	-1.76879	down
Cg2g004590	9.12742e-07	-1.95282	down	Cg3g015860	3.14677e-20	-1.66501	down					Cg3g000310	1.00421e-05	1.92556	up
Cg2g004600	3.86143e-05	-1.73944	down	Cg3g015880	4.3144e-05	2.11052	up					Cg3g000430	4.93559e-05	1.00803	up
Cg2g004650	2.53617e-06	-3.76298	down	Cg3g016360	3.63259e-15	-1.99994	down					Cg3g001000	0.00023643	1.98595	up
Cg2g004680	3.29456e-19	-4.60031	down	Cg3g016530	4.63838e-10	2.53939	up					Cg3g001150	7.87015e-05	3.03863	up
Cg2g004760	4.14183e-09	-2.65858	down	Cg3g016650	6.84581e-17	1.90647	up					Cg3g001260	0.00417533	-1.25754	down
Cg2g004780	2.44054e-05	-3.48907	down	Cg3g016940	2.31166e-107	Inf	up					Cg3g001440	1.26193e-27	4.15417	up
Cg2g004820	0.000173914	-3.7908	down	Cg3g017200	5.92136e-22	3.58787	up					Cg3g002670	3.65752e-07	1.14231	up
Cg2g005010	0.00285545	-1.0733	down	Cg3g017470	0.00035073	1.03726	up					Cg3g002750	0.00240248	1.42917	up
Cg2g005130	1.6137e-09	1.15897	up	Cg3g017870	1.67253e-06	-2.74976	down					Cg3g002770	0.000372844	2.32482	up
Cg2g005450	0.00770182	1.6275	up	Cg3g018400	2.47836e-13	Inf	up					Cg3g002780	0.000291689	1.33857	up
Cg2g005540	0.00100591	-1.05217	down	Cg3g019430	0.000228106	1.22516	up					Cg3g002790	0.00914506	-1.82565	down
Cg2g005610	0.00704305	-1.48184	down	Cg3g020340	3.54101e-11	-1.04582	down					Cg3g003360	3.08311e-14	-1.46585	down
Cg2g005640	0.0015632	-2.56939	down	Cg3g020790	7.53435e-06	2.32293	up					Cg3g003410	8.62083e-13	-2.14708	down
Cg2g005690	7.16647e-13	1.36175	up	Cg3g020810	0.000339159	1.06127	up					Cg3g003700	8.94429e-09	-4.01975	down
Cg2g005720	4.26436e-08	-1.05167	down	Cg3g020910	0.00384375	2.19451	up					Cg3g004160	0.000111585	-2.64963	down
Cg2g005800	0.00438834	-1.68386	down	Cg3g021130	0.000550796	-1.53458	down					Cg3g004650	2.14202e-46	-2.48163	down
Cg2g005920	3.35229e-15	6.74557	up	Cg3g021390	3.43966e-10	1.29071	up					Cg3g004680	4.69276e-21	-2.38625	down
Cg2g005990	5.79067e-07	3.10729	up	Cg3g021490	0.000953667	-2.10205	down					Cg3g004880	2.86292e-07	-1.63643	down
Cg2g006000	5.1849e-15	1.47265	up	Cg3g022040	1.20812e-05	2.45643	up					Cg3g004890	4.88234e-05	-2.0132	down
Cg2g006010	6.73051e-06	2.38101	up	Cg3g022110	2.1976e-09	3.75989	up					Cg3g004910	0.00444673	-1.75519	down
Cg2g006020	0.00550426	1.10539	up	Cg3g022220	3.30996e-07	1.34922	up					Cg3g004920	9.34159e-15	-1.8066	down
Cg2g006060	3.90885e-17	7.34764	up	Cg3g022780	0.00108967	-1.91564	down					Cg3g005210	7.40906e-06	-2.66761	down
Cg2g006200	0.0021917	1.69393	up	Cg3g022870	2.24123e-07	-3.81475	down					Cg3g005310	0.00335156	1.18093	up
Cg2g006280	6.07137e-14	-1.50178	down	Cg3g023140	0.00157772	1.33047	up					Cg3g005360	0.00084635	5.03369	up
Cg2g006450	2.72787e-18	-2.07471	down	Cg3g023700	1.10148e-10	-2.0948	down					Cg3g005460	2.31736e-10	-1.22118	down
Cg2g006520	0.00180868	-1.85861	down	Cg3g024040	5.78583e-25	4.1576	up					Cg3g005700	6.68496e-22	-3.54328	down
Cg2g006540	8.8146e-39	3.80971	up	Cg3g024160	9.55684e-12	-2.83809	down					Cg3g005800	2.22174e-10	-4.45201	down
Cg2g006630	0.00333278	1.0875	up	Cg3g024170	2.71383e-05	1.94072	up					Cg3g006540	1.96354e-07	-1.02186	down
Cg2g006800	2.69961e-11	-3.16545	down	Cg3g024440	0.0022299	-1.14902	down					Cg3g006730	1.93769e-19	-1.72408	down
Cg2g006850	2.57211e-06	-2.90595	down	Cg3g024450	0.00330367	-1.71684	down					Cg3g007150	6.6538e-11	1.36448	up
Cg2g006910	0.00326328	1.15024	up	Cg3g024470	0.00172752	-1.9828	down					Cg3g007560	0.00727372	1.36306	up
Cg2g006990	0.000278614	1.47933	up	Cg3g024480	0.00144219	-1.69296	down					Cg3g007710	0.00774804	1.82066	up
Cg2g007030	3.66459e-10	-1.74652	down	Cg3g024580	3.68077e-15	1.403	up					Cg3g007850	7.42712e-17	-2.00747	down
Cg2g007410	6.05127e-15	6.59862	up	Cg3g024680	7.26748e-147	4.7186	up					Cg3g008070	0.00360525	1.556	up
Cg2g007450	0.00666115	1.66026	up	Cg3g024770	1.87007e-08	1.00541	up					Cg3g008240	1.58457e-06	-1.3812	down
Cg2g007470	8.94691e-05	1.54344	up	Cg3g024980	0.00146763	1.7893	up					Cg3g009340	4.73007e-15	-2.70792	down
Cg2g007490	5.70221e-15	-1.97014	down	Cg3g025250	8.64054e-15	-2.30343	down					Cg3g009350	0.00490312	-1.05618	down
Cg2g007630	1.5719e-15	1.60306	up	Cg3g025260	4.66739e-18	-1.1746	down					Cg3g009670	0.00500438	1.00088	up
Cg2g007740	0.000106245	-1.57204	down	Cg3g025280	1.62445e-10	-1.17973	down					Cg3g010040	9.86296e-11	-2.19667	down
Cg2g007880	0.00775209	-1.12254	down	Cg3g025680	0.00196211	-1.2433	down					Cg3g010060	4.1473e-16	1.47687	up
Cg2g008010	6.85512e-22	6.29591	up	Cg3g025800	1.22052e-09	1.20894	up					Cg3g010580	0.000628133	-2.32761	down
Cg2g008060	2.39439e-12	-1.52045	down	Cg3g025850	5.09178e-06	2.31675	up					Cg3g010590	0.00419074	-1.93257	down
Cg2g008070	3.02951e-11	1.76185	up	Cg3g025890	1.27349e-05	1.33505	up					Cg3g012080	0.00059375	-1.79508	down
Cg2g008080	0.00315808	-1.44284	down	Cg4g000360	1.42438e-05	1.46488	up					Cg3g012090	1.5414e-15	-Inf	down
Cg2g008210	1.87512e-05	1.02523	up	Cg4g000540	1.9007e-28	-3.26197	down					Cg3g012140	8.35491e-11	-1.15667	down
Cg2g008270	3.0444e-12	-1.45725	down	Cg4g001050	4.74236e-14	-1.46768	down					Cg3g012290	0.00757443	-1.02558	down
Cg2g008420	0.00711039	1.49799	up	Cg4g001890	1.9993e-11	-1.17007	down					Cg3g012420	0.00287525	-1.45766	down
Cg2g008540	1.69024e-32	2.46717	up	Cg4g002570	0.00715822	-1.88266	down					Cg3g012660	0.00631551	-1.04722	down
Cg2g008560	1.17436e-06	1.11237	up	Cg4g002820	4.80923e-06	-2.80367	down					Cg3g012750	3.32972e-13	-1.27107	down
Cg2g008600	0.00896394	1.93159	up	Cg4g003020	1.20119e-06	1.84499	up					Cg3g012870	1.1443e-06	1.39766	up
Cg2g008710	2.08417e-32	2.93322	up	Cg4g003370	2.26994e-10	Inf	up					Cg3g012900	0.000199916	-2.45826	down
Cg2g008860	8.84372e-06	2.55635	up	Cg4g004170	2.95862e-12	1.2689	up					Cg3g012980	4.44109e-05	-1.74876	down
Cg2g008900	1.44833e-09	1.32549	up	Cg4g004360	5.40806e-14	1.45074	up					Cg3g013000	1.38898e-20	-1.65397	down
Cg2g008920	1.74928e-14	-2.40258	down	Cg4g004550	6.22278e-08	-1.2811	down					Cg3g013030	0.000142228	-1.92418	down
Cg2g008960	2.1025e-07	-1.01841	down	Cg4g005090	1.97316e-07	-2.89173	down					Cg3g013240	1.26268e-08	-2.09483	down
Cg2g009000	3.01731e-10	3.86632	up	Cg4g005550	0.000208104	-1.04239	down					Cg3g013250	8.71193e-24	-2.18462	down
Cg2g009040	2.91626e-27	5.64067	up	Cg4g005670	5.20387e-14	1.65642	up					Cg3g013290	0.000667698	-1.72038	down
Cg2g009370	0.00449452	3.15482	up	Cg4g005740	3.40803e-54	-4.44831	down					Cg3g013550	0.000317048	-1.84769	down
Cg2g009470	5.09429e-05	-1.38275	down	Cg4g006740	0.000306144	1.10321	up					Cg3g013740	0.0037013	-1.74413	down
Cg2g009540	1.02017e-08	2.10121	up	Cg4g006940	0.00096794	1.46265	up					Cg3g013780	3.92981e-06	-1.22843	down
Cg2g009650	0.00139149	-1.02063	down	Cg4g007050	3.40938e-94	3.92362	up					Cg3g013800	0.000462134	-1.01981	down
Cg2g009980	7.41122e-06	1.52343	up	Cg4g007080	2.83091e-28	7.83079	up					Cg3g013960	1.23618e-14	-1.8152	down
Cg2g010020	1.27534e-16	-1.90716	down	Cg4g007110	0.00258867	1.1599	up					Cg3g014020	0.00282199	-1.06943	down
Cg2g010060	1.4651e-09	1.10743	up	Cg4g007190	1.88581e-14	-1.33545	down					Cg3g014390	0.00982316	-1.81441	down
Cg2g010220	6.47434e-22	1.93381	up	Cg4g007310	0.00358993	2.35759	up					Cg3g014440	3.83923e-07	-1.07496	down
Cg2g010290	1.67599e-09	1.77469	up	Cg4g007470	0.00145011	1.02153	up					Cg3g014500	0.000394782	-1.03424	down
Cg2g010320	7.89955e-77	-3.90937	down	Cg4g007500	0.00172752	1.63705	up					Cg3g014870	5.18492e-24	-1.82087	down
Cg2g010380	1.43069e-19	3.1304	up	Cg4g007530	0.000614105	2.29981	up					Cg3g014980	4.39704e-05	-1.1721	down
Cg2g010490	0.000594172	1.23414	up	Cg4g007630	3.5682e-23	Inf	up					Cg3g015290	1.43981e-07	3.83837	up
Cg2g010500	0.000145875	2.29744	up	Cg4g007920	0.000212756	2.12963	up					Cg3g015300	8.08534e-09	-1.84609	down
Cg2g010510	4.11356e-11	4.55578	up	Cg4g008060	0.0076078	-1.55841	down					Cg3g015540	0.00351772	2.05468	up
Cg2g010590	2.03305e-07	1.05332	up	Cg4g008690	1.06247e-14	4.81413	up					Cg3g015560	5.31274e-10	-1.83331	down
Cg2g010650	1.65849e-123	5.39959	up	Cg4g008870	4.78836e-12	-Inf	down					Cg3g015830	2.34193e-07	1.09006	up
Cg2g010670	1.86041e-09	3.64938	up	Cg4g009050	6.36303e-05	1.16341	up					Cg3g015860	5.01773e-59	-2.81446	down
Cg2g010850	1.8216e-09	3.79032	up	Cg4g009180	3.48753e-11	Inf	up					Cg3g015880	7.29092e-08	-1.87281	down
Cg2g010900	0.00315022	-1.69772	down	Cg4g009640	2.27643e-15	-1.23771	down					Cg3g016040	4.94987e-05	-2.59728	down
Cg2g011090	9.85771e-18	-1.77917	down	Cg4g009960	6.54029e-05	2.61217	up					Cg3g016100	2.25306e-07	-1.13273	down
Cg2g011510	5.37512e-09	3.68478	up	Cg4g010170	1.80685e-15	-Inf	down					Cg3g016360	4.23984e-05	1.97744	up
Cg2g011520	0.000905274	-1.22709	down	Cg4g010230	1.47996e-13	1.39261	up					Cg3g016520	0.000214718	-2.22079	down
Cg2g011570	5.72871e-06	Inf	up	Cg4g010240	4.25272e-15	-2.36494	down					Cg3g016530	1.09042e-19	-2.16075	down
Cg2g011580	1.57405e-45	2.60918	up	Cg4g010910	1.14842e-23	-1.58665	down					Cg3g016800	3.80905e-08	-3.68421	down
Cg2g011620	2.735e-07	1.21973	up	Cg4g011030	7.4991e-225	Inf	up					Cg3g016920	0.00136893	1.04064	up
Cg2g012000	3.04059e-17	-1.59787	down	Cg4g011350	0.00195909	1.68456	up					Cg3g017190	3.72753e-28	-2.86959	down
Cg2g012180	3.27167e-12	5.05784	up	Cg4g012010	0.00281569	1.92617	up					Cg3g017200	1.93145e-12	-1.63859	down
Cg2g012370	2.34142e-17	-1.53365	down	Cg4g012330	0.000220501	-1.86671	down					Cg3g017800	1.33597e-21	-2.25436	down
Cg2g012610	2.20278e-23	2.61606	up	Cg4g012580	0.000662004	2.51992	up					Cg3g018930	0.00800628	-2.38598	down
Cg2g012670	3.99155e-07	1.35965	up	Cg4g012710	5.80018e-43	2.37793	up					Cg3g019060	6.36704e-05	-1.16723	down
Cg2g013120	2.23277e-22	6.88925	up	Cg4g013040	2.84105e-07	2.06919	up					Cg3g019290	0.00373555	-2.03992	down
Cg2g013170	4.2461e-08	2.84114	up	Cg4g013140	1.02119e-53	2.84913	up					Cg3g020450	8.22785e-18	-1.44945	down
Cg2g013290	2.24858e-48	2.98999	up	Cg4g013150	0.00127204	1.77866	up					Cg3g020620	0.000147584	1.12332	up
Cg2g013600	3.58859e-07	-1.35211	down	Cg4g013860	3.63938e-05	-1.26314	down					Cg3g020910	0.000126351	-2.11372	down
Cg2g013650	2.6995e-05	-2.30868	down	Cg4g014290	1.09617e-06	-1.77864	down					Cg3g021000	1.13347e-06	-2.8485	down
Cg2g013670	1.14808e-10	1.46126	up	Cg4g014320	0.0030916	1.17705	up					Cg3g021510	1.08598e-21	-3.19505	down
Cg2g013750	0.000467201	1.37243	up	Cg4g015400	0.00273187	2.06928	up					Cg3g021660	1.17324e-08	-2.15781	down
Cg2g014170	9.92205e-08	-3.31609	down	Cg4g015450	5.55915e-76	-4.05767	down					Cg3g021780	4.0208e-06	-1.28802	down
Cg2g014260	1.63649e-06	2.03658	up	Cg4g015680	0.000131343	2.58955	up					Cg3g022110	1.14935e-18	-3.05063	down
Cg2g014290	2.45691e-15	4.07939	up	Cg4g016940	2.96489e-05	1.04677	up					Cg3g022140	0.000116777	-1.27157	down
Cg2g014430	0.00378994	-1.77787	down	Cg4g017110	2.1042e-10	1.22801	up					Cg3g022220	2.5419e-08	-1.19719	down
Cg2g014520	0.00187013	-1.20027	down	Cg4g017570	5.68594e-11	6.41564	up					Cg3g022250	1.30756e-06	2.27875	up
Cg2g014560	3.20042e-09	1.54088	up	Cg4g017780	1.85078e-16	1.39065	up					Cg3g022390	1.36739e-18	-Inf	down
Cg2g014700	0.00140835	1.29068	up	Cg4g017970	7.14238e-08	3.24514	up					Cg3g022710	0.00518017	-1.43555	down
Cg2g014960	1.34208e-05	-1.99764	down	Cg4g018300	0.00977275	1.09777	up					Cg3g022780	0.000228943	2.53185	up
Cg2g015070	0.00032615	-1.73654	down	Cg4g018330	1.40512e-26	1.8515	up					Cg3g023050	6.26676e-17	-1.80435	down
Cg2g015230	1.35244e-07	-3.21851	down	Cg4g018490	2.64324e-07	-1.14321	down					Cg3g023140	2.11394e-17	-2.11529	down
Cg2g015360	0.00451004	1.32423	up	Cg4g019740	3.21965e-07	1.09313	up					Cg3g023350	4.68077e-28	-1.85079	down
Cg2g015520	3.22843e-10	-1.58874	down	Cg4g019780	1.58311e-35	6.22438	up					Cg3g023500	4.8656e-08	-3.38866	down
Cg2g015610	1.21041e-08	1.11239	up	Cg4g019800	7.13569e-07	4.93343	up					Cg3g024060	0.00270793	1.2825	up
Cg2g015840	0.000499701	1.40193	up	Cg4g020060	1.19048e-08	2.66485	up					Cg3g024580	9.21267e-11	-1.1139	down
Cg2g016020	0.00599498	-1.35619	down	Cg4g020070	1.84103e-08	3.73653	up					Cg3g024920	2.24751e-10	-1.09891	down
Cg2g016030	9.56499e-06	-1.3004	down	Cg4g020420	0.00379513	-1.94245	down					Cg3g024980	0.000245023	-1.54157	down
Cg2g016590	4.42663e-18	-1.86553	down	Cg4g020450	4.48535e-07	-1.42345	down					Cg3g025050	5.73198e-13	1.32172	up
Cg2g016610	5.39207e-10	1.84639	up	Cg4g021280	0.000422443	-1.41017	down					Cg3g025330	0.000202995	1.24575	up
Cg2g016700	0.000781287	-1.83248	down	Cg4g021300	0.00384375	-1.47559	down					Cg4g000360	7.43153e-11	-1.59403	down
Cg2g016990	0.000133447	-1.17122	down	Cg4g021930	6.26487e-05	2.85949	up					Cg4g000830	8.60548e-06	-1.46255	down
Cg2g017030	0.000502983	-1.71072	down	Cg4g022210	0.00120007	2.02356	up					Cg4g000840	0.000317088	-1.65232	down
Cg2g017260	0.00116965	1.9647	up	Cg4g023010	0.00197267	1.77216	up					Cg4g000850	5.82442e-05	-2.09322	down
Cg2g017480	0.000370488	2.16664	up	Cg4g023210	0.0054717	1.29076	up					Cg4g000950	2.20239e-11	-1.21587	down
Cg2g017560	0.000946127	-1.55227	down	Cg4g023400	7.614e-100	5.20604	up					Cg4g001000	0.00133548	2.84174	up
Cg2g017570	2.00752e-06	-2.60913	down	Cg4g023800	0.0066187	1.99589	up					Cg4g001170	0.000479576	-1.36956	down
Cg2g017850	3.01731e-10	4.45358	up	Cg4g024340	8.43088e-07	3.08249	up					Cg4g001420	6.18757e-08	-2.12806	down
Cg2g017990	0.000309301	-1.52886	down	Cg4g024360	3.35272e-07	2.77095	up					Cg4g002060	9.0503e-07	-2.92739	down
Cg2g018080	2.174e-08	1.03057	up	Cg4g024390	0.000203535	-1.36139	down					Cg4g002240	0.000348269	-2.30208	down
Cg2g018150	3.9324e-05	-1.26909	down	Cg4g024570	6.02666e-137	-10.9115	down					Cg4g002610	0.000889208	-1.4592	down
Cg2g018250	1.28213e-16	-1.92131	down	Cg4g024590	2.96782e-22	3.06001	up					Cg4g002970	0.0071899	-1.68216	down
Cg2g018260	2.18411e-15	-1.52188	down	Cg4g024600	5.9932e-35	3.88349	up					Cg4g003020	3.40881e-10	-1.63026	down
Cg2g018330	1.1261e-08	1.05965	up	Cg4g024840	5.8152e-05	-1.39512	down					Cg4g003450	1.82541e-05	-2.6319	down
Cg2g018540	1.24742e-09	1.84423	up	Cg5g000270	0.000153816	2.1781	up					Cg4g004550	0.00466401	1.11752	up
Cg2g018600	6.96473e-06	1.14079	up	Cg5g000280	9.37496e-06	1.19385	up					Cg4g004580	1.83039e-05	-1.16071	down
Cg2g018630	1.67437e-34	4.98707	up	Cg5g000950	4.39138e-16	3.24012	up					Cg4g004810	1.83686e-21	-1.78558	down
Cg2g018960	9.14863e-10	-1.31231	down	Cg5g001090	3.87269e-05	-1.01383	down					Cg4g005600	5.95495e-06	-1.46296	down
Cg2g019140	8.11419e-10	1.13336	up	Cg5g001770	9.00781e-10	-1.30674	down					Cg4g005670	1.92137e-15	-1.44676	down
Cg2g019210	1.41216e-32	5.05118	up	Cg5g002070	5.82606e-09	1.93066	up					Cg4g005740	0.00402112	1.82051	up
Cg2g019260	6.04223e-12	1.79048	up	Cg5g002260	4.33579e-06	1.21432	up					Cg4g005870	0.00134129	-1.28477	down
Cg2g019570	1.99035e-09	-1.11365	down	Cg5g002380	6.7393e-05	1.79845	up					Cg4g006410	4.20764e-12	-1.80515	down
Cg2g019680	1.70247e-06	2.34517	up	Cg5g002540	3.2318e-08	-1.23968	down					Cg4g006650	2.7851e-79	3.96377	up
Cg2g019730	2.99959e-48	13.6709	up	Cg5g002630	0.00740485	-1.09113	down					Cg4g006660	1.52202e-35	2.64831	up
Cg2g019790	3.44432e-127	5.3659	up	Cg5g003290	4.47054e-07	3.4233	up					Cg4g006740	1.54621e-15	-1.68681	down
Cg2g020000	7.39005e-09	1.07665	up	Cg5g003570	3.65277e-22	1.75582	up					Cg4g007050	1.57114e-33	-2.06815	down
Cg2g020050	0.000521635	-1.44326	down	Cg5g003580	8.83845e-07	1.938	up					Cg4g007080	3.09712e-15	-2.37626	down
Cg2g020090	1.6676e-06	-1.00246	down	Cg5g003600	0.000906309	2.26829	up					Cg4g007500	0.00300068	-1.26245	down
Cg2g020110	0.000107461	2.15932	up	Cg5g003680	9.36918e-20	-4.26656	down					Cg4g007530	1.29496e-05	-2.20276	down
Cg2g020220	0.00560838	-1.29106	down	Cg5g004060	0.00726501	1.41593	up					Cg4g007540	3.45726e-07	-3.52771	down
Cg2g020260	6.21779e-06	1.20935	up	Cg5g004070	0.00860115	1.59196	up					Cg4g007560	0.00016064	-1.35226	down
Cg2g020400	0.00256892	-1.78775	down	Cg5g004340	2.25735e-21	-2.33722	down					Cg4g007620	0.000460691	4.36566	up
Cg2g020660	4.08136e-10	1.22533	up	Cg5g004460	0.00435613	1.30032	up					Cg4g007830	0.00168364	-1.39928	down
Cg2g020870	2.56093e-05	2.56292	up	Cg5g004540	5.36485e-06	2.4348	up					Cg4g008000	0.00801085	1.18237	up
Cg2g020990	0.00014145	-1.00165	down	Cg5g004730	0.00451762	1.77388	up					Cg4g008330	0.000329799	-1.10403	down
Cg2g021270	0.000175476	-1.02578	down	Cg5g004790	1.47863e-05	1.38325	up					Cg4g008690	2.30624e-08	-2.0904	down
Cg2g021360	3.83171e-46	2.74806	up	Cg5g004910	0.00425515	2.12245	up					Cg4g008800	0.000632398	-2.2579	down
Cg2g021470	3.46252e-10	-1.60129	down	Cg5g004960	0.000320914	1.7639	up					Cg4g009170	0.00834967	-1.87479	down
Cg2g021480	0.000808921	1.95551	up	Cg5g005330	4.48426e-05	-1.34325	down					Cg4g009890	0.000214362	2.11289	up
Cg2g021490	0.0016185	1.83158	up	Cg5g005530	4.18301e-15	1.93086	up					Cg4g010160	6.4778e-07	1.14656	up
Cg2g021740	3.39075e-15	5.50622	up	Cg5g005730	0.00168701	1.05748	up					Cg4g010590	0.000200754	1.52842	up
Cg2g021850	1.03172e-09	1.69835	up	Cg5g005950	0.00652303	-1.92381	down					Cg4g011350	3.38631e-06	-1.73478	down
Cg2g021860	2.24588e-26	4.29423	up	Cg5g005960	1.65231e-10	-1.19011	down					Cg4g011600	1.8834e-11	-1.19315	down
Cg2g021920	5.66633e-14	1.58722	up	Cg5g006150	6.59728e-10	1.86056	up					Cg4g012710	1.87874e-18	-1.49804	down
Cg2g021930	7.22491e-38	5.51789	up	Cg5g006450	0.00116246	2.34101	up					Cg4g013040	2.01671e-08	-1.55773	down
Cg2g022230	1.7963e-13	4.8707	up	Cg5g006830	2.54314e-06	2.67363	up					Cg4g013140	7.59816e-54	2.99792	up
Cg2g022240	5.92955e-08	-1.26661	down	Cg5g007130	2.705e-09	1.42529	up					Cg4g013360	1.56541e-16	-1.59834	down
Cg2g022370	1.53025e-12	2.04885	up	Cg5g007710	8.7936e-05	3.93473	up					Cg4g013510	0	-Inf	down
Cg2g022420	0.000602934	1.81702	up	Cg5g007760	0.00705318	-1.38904	down					Cg4g014040	5.19815e-09	1.01404	up
Cg2g022450	0.000374797	-1.45948	down	Cg5g007840	0.00383751	1.22087	up					Cg4g014280	0.00814473	-1.92293	down
Cg2g022500	4.92497e-05	1.82071	up	Cg5g008080	1.88506e-10	1.83172	up					Cg4g014290	3.25539e-05	2.39363	up
Cg2g022560	0.00120964	1.81726	up	Cg5g008290	0.00121235	2.25367	up					Cg4g014360	6.01035e-05	-2.55523	down
Cg2g022620	0.00832672	1.35453	up	Cg5g008420	7.9356e-16	-1.68927	down					Cg4g014480	1.42914e-08	-1.31642	down
Cg2g022830	5.79924e-12	-1.63084	down	Cg5g008630	1.17107e-22	2.50044	up					Cg4g014800	0.000220347	-2.57649	down
Cg2g022850	4.7073e-21	4.44562	up	Cg5g009280	0.00234659	-2.12921	down					Cg4g015450	0.00012698	2.2256	up
Cg2g022860	5.30866e-17	5.09508	up	Cg5g009510	2.10609e-09	1.47306	up					Cg4g015560	8.44087e-05	-1.26436	down
Cg2g022910	2.18203e-15	-2.78843	down	Cg5g009690	3.60061e-07	1.12453	up					Cg4g015650	0.00470794	1.99175	up
Cg2g022970	0.00221039	1.34605	up	Cg5g009860	1.83512e-05	-1.71744	down					Cg4g016940	2.33026e-11	-1.32447	down
Cg2g023170	7.9469e-07	2.48214	up	Cg5g010000	1.05635e-22	-2.5333	down					Cg4g017190	0.00274667	-1.08322	down
Cg2g023180	0.00347675	-1.57711	down	Cg5g010240	3.35247e-09	1.2054	up					Cg4g017520	0.00414019	-1.88243	down
Cg2g023200	0.00125554	-1.90686	down	Cg5g010300	0.000408694	2.57194	up					Cg4g017570	0.000176706	-2.17979	down
Cg2g023640	2.39649e-30	2.72579	up	Cg5g010340	1.01215e-14	-1.26459	down					Cg4g018280	0.000102518	1.96437	up
Cg2g023750	5.86422e-85	4.76906	up	Cg5g010350	7.43023e-167	6.07483	up					Cg4g018420	0.00335303	1.22517	up
Cg2g023770	4.5688e-23	5.69825	up	Cg5g010720	2.91021e-20	-1.74701	down					Cg4g018430	0.00272878	-1.19773	down
Cg2g023910	0.00677583	-1.43389	down	Cg5g010750	1.08168e-35	4.20702	up					Cg4g018600	2.05016e-05	-2.76188	down
Cg2g024030	7.549e-37	2.47664	up	Cg5g011010	9.49979e-05	2.22416	up					Cg4g018640	0.00567489	-1.33669	down
Cg2g024070	3.42258e-05	1.34971	up	Cg5g011170	2.14515e-09	1.15097	up					Cg4g019460	0.00014499	2.14985	up
Cg2g024260	0.000134799	-1.53069	down	Cg5g011180	6.71768e-19	6.71711	up					Cg4g019610	1.86693e-09	-1.04505	down
Cg2g024640	8.17675e-55	2.96424	up	Cg5g011190	6.36526e-07	2.09112	up					Cg4g019780	9.3092e-39	-2.74189	down
Cg2g024840	1.68614e-08	Inf	up	Cg5g011650	5.58599e-06	-3.59968	down					Cg4g019800	2.05677e-14	-2.94551	down
Cg2g025110	1.39652e-11	1.32104	up	Cg5g011720	1.80737e-07	-1.1376	down					Cg4g020050	1.50499e-07	-1.37447	down
Cg2g025640	3.07646e-71	3.45244	up	Cg5g011910	2.48522e-08	Inf	up					Cg4g020760	0.00970992	-1.81357	down
Cg2g025690	5.19096e-09	3.59223	up	Cg5g011950	7.38866e-05	-1.21404	down					Cg4g021000	2.34698e-05	1.89333	up
Cg2g025700	4.59653e-09	2.85546	up	Cg5g013140	4.0159e-17	-1.42456	down					Cg4g021320	2.00924e-09	-1.29191	down
Cg2g025710	0.00241398	5.15558	up	Cg5g013320	4.43822e-07	1.15699	up					Cg4g021540	1.85134e-05	-1.06374	down
Cg2g025720	1.33428e-30	7.35864	up	Cg5g013330	1.66457e-07	1.03042	up					Cg4g021700	0.0016398	-1.17466	down
Cg2g025900	6.72095e-06	2.55209	up	Cg5g013680	9.71067e-06	1.97502	up					Cg4g021930	0.000401339	2.45591	up
Cg2g025980	3.45653e-08	1.27849	up	Cg5g013920	1.2074e-05	1.73089	up					Cg4g022000	5.21952e-05	-1.1756	down
Cg2g025990	4.60648e-07	-1.32791	down	Cg5g014180	2.27802e-12	-1.06322	down					Cg4g022490	0.00385173	-1.93598	down
Cg2g026040	0.000737596	1.55158	up	Cg5g014830	0.000520183	1.7949	up					Cg4g022600	7.00519e-08	-1.33766	down
Cg2g026080	1.29228e-07	-1.55176	down	Cg5g015010	3.43808e-07	3.1579	up					Cg4g022640	0.00299542	-1.96838	down
Cg2g026340	2.97718e-38	2.79192	up	Cg5g016610	5.79531e-10	2.78342	up					Cg4g022730	0.00101146	-2.12339	down
Cg2g026430	1.43851e-16	-1.54502	down	Cg5g017060	0.00165388	2.43221	up					Cg4g023010	0.00223611	-1.36568	down
Cg2g026780	0.00126214	-1.80236	down	Cg5g017910	1.94653e-28	-2.14392	down					Cg4g023210	0.00367312	1.39369	up
Cg2g026790	0.000493765	3.73245	up	Cg5g018390	0.000290399	-2.1855	down					Cg4g023250	0.00236625	1.3194	up
Cg2g027170	1.15256e-10	4.39174	up	Cg5g019260	0.00207609	-1.47617	down					Cg4g023400	8.68278e-08	-2.02985	down
Cg2g027240	2.25233e-21	Inf	up	Cg5g019450	1.32042e-17	2.67918	up					Cg4g023480	0.00228233	-1.38826	down
Cg2g027330	0.00371107	-1.76163	down	Cg5g020140	0.000263479	2.28886	up					Cg4g023520	3.31679e-09	-1.07354	down
Cg2g027590	1.18004e-10	1.37674	up	Cg5g020180	0.00137865	1.56081	up					Cg4g023690	3.15733e-18	2.72115	up
Cg2g027650	4.41146e-05	1.38153	up	Cg5g020690	6.15484e-75	2.97603	up					Cg4g023800	0.000337558	-2.01679	down
Cg2g027690	5.79213e-05	-1.02696	down	Cg5g020750	1.30704e-32	1.6661	up					Cg4g023980	0.000230818	2.11423	up
Cg2g027940	0.00112019	-1.88282	down	Cg5g022010	3.17564e-06	3.13478	up					Cg4g024340	2.05283e-16	-2.66263	down
Cg2g027970	2.50225e-14	1.46673	up	Cg5g022300	9.76106e-13	Inf	up					Cg4g024350	5.16562e-06	-1.10943	down
Cg2g028010	0.00539821	-1.18951	down	Cg5g023570	5.29085e-05	2.31779	up					Cg4g024380	5.31364e-08	-1.36355	down
Cg2g028290	0.00960772	-1.45784	down	Cg5g024870	0.00230018	1.95599	up					Cg4g024570	4.57565e-07	-12.4085	down
Cg2g028500	2.21381e-12	-2.58419	down	Cg5g024970	0.00564988	1.23966	up					Cg4g024580	1.01175e-06	-1.92277	down
Cg2g028570	3.33675e-20	2.31571	up	Cg5g026140	1.77091e-05	1.38794	up					Cg4g024590	2.28499e-16	-1.68707	down
Cg2g028850	1.7648e-06	-1.07415	down	Cg5g026160	7.67911e-11	1.1339	up					Cg4g024600	1.96047e-22	-1.87559	down
Cg2g028860	8.97876e-30	4.78386	up	Cg5g026370	9.40868e-10	1.46737	up					Cg4g024750	1.11968e-43	-3.93127	down
Cg2g028880	2.20327e-11	1.26678	up	Cg5g026650	4.91588e-05	1.71326	up					Cg5g000230	0.00969591	1.13567	up
Cg2g028890	1.03692e-19	1.67458	up	Cg5g026670	5.14707e-37	3.96067	up					Cg5g000500	0.000523855	1.19581	up
Cg2g029570	4.65506e-16	6.96931	up	Cg5g026680	3.24147e-14	4.96088	up					Cg5g000690	0.000147262	1.05408	up
Cg2g029600	2.8298e-09	1.24361	up	Cg5g026940	2.44334e-06	1.26037	up					Cg5g001040	3.32674e-09	-1.03372	down
Cg2g029660	2.49224e-08	-1.67178	down	Cg5g027180	2.97352e-28	5.37021	up					Cg5g001530	0.00216078	1.70898	up
Cg2g029720	2.87579e-21	-2.04199	down	Cg5g027410	5.23817e-08	-3.52248	down					Cg5g001690	1.68184e-06	-1.27036	down
Cg2g029770	9.43206e-08	2.12877	up	Cg5g027570	0.00472121	1.53341	up					Cg5g001870	2.00566e-10	-2.18325	down
Cg2g029780	6.68617e-32	2.79804	up	Cg5g028040	0.00122562	2.23568	up					Cg5g002070	1.00884e-20	-1.96796	down
Cg2g030000	3.26938e-10	3.59679	up	Cg5g028640	8.50586e-09	1.89516	up					Cg5g002190	0.00155466	-1.45522	down
Cg2g030200	3.83005e-06	-2.77748	down	Cg5g028900	4.68211e-08	1.92299	up					Cg5g002990	2.34534e-22	-1.6414	down
Cg2g030210	0.00941243	-1.57722	down	Cg5g029330	6.28897e-10	-1.07246	down					Cg5g003030	5.17472e-08	-1.22219	down
Cg2g030220	4.545e-06	1.24532	up	Cg5g029470	1.49616e-06	-1.71896	down					Cg5g003300	5.46566e-16	-1.4759	down
Cg2g030490	0.00315808	-1.81479	down	Cg5g029480	3.69933e-11	-1.96276	down					Cg5g003310	5.04558e-17	-1.51757	down
Cg2g030510	2.91447e-08	1.5347	up	Cg5g029550	7.80217e-10	-1.05021	down					Cg5g003570	4.73007e-15	-1.3293	down
Cg2g030520	0.000173641	-1.52308	down	Cg5g029980	0.000732847	1.89558	up					Cg5g004910	2.00924e-09	4.52491	up
Cg2g030750	1.34959e-06	-1.33389	down	Cg5g030100	5.2697e-05	2.21048	up					Cg5g004960	1.1368e-06	-1.11839	down
Cg2g030880	4.76169e-26	2.97633	up	Cg5g030110	5.69601e-21	5.65354	up					Cg5g005610	3.67464e-06	-1.61786	down
Cg2g031100	3.89082e-19	2.05688	up	Cg5g030170	4.44978e-11	5.29704	up					Cg5g005730	6.49034e-05	-1.06855	down
Cg2g031110	0.000127628	1.04196	up	Cg5g030410	0.00801091	-1.26636	down					Cg5g005750	3.27834e-05	-1.33969	down
Cg2g031250	5.63881e-24	1.84834	up	Cg5g030420	0.000543194	-1.69115	down					Cg5g006050	3.76663e-05	1.05127	up
Cg2g031260	1.20305e-07	1.28965	up	Cg5g030540	1.55706e-09	1.06594	up					Cg5g006250	7.97698e-05	-2.70137	down
Cg2g031340	0.00105491	-1.75112	down	Cg5g030590	0.000958592	1.16272	up					Cg5g006300	0.00328382	-2.04394	down
Cg2g031660	1.32008e-11	-1.54359	down	Cg5g031100	1.55172e-05	1.27918	up					Cg5g006490	0.00022925	-2.13509	down
Cg2g031810	1.01666e-10	3.60437	up	Cg5g031110	9.30834e-09	2.61908	up					Cg5g006530	7.09181e-13	-2.22338	down
Cg2g031890	1.04422e-07	3.13809	up	Cg5g031750	1.56908e-11	-1.22984	down					Cg5g007140	0.000795162	-2.1365	down
Cg2g031940	3.74263e-08	2.0903	up	Cg5g031910	3.17147e-06	-1.04448	down					Cg5g007240	2.35655e-05	-1.34589	down
Cg2g031960	3.62717e-15	5.32369	up	Cg5g032030	4.04506e-24	Inf	up					Cg5g007420	0.00255811	-2.0484	down
Cg2g032010	1.033e-09	1.78991	up	Cg5g032120	0.000469851	2.5666	up					Cg5g007510	0.00964281	-1.08514	down
Cg2g032020	0.000957013	1.81165	up	Cg5g032180	4.55796e-07	-1.54343	down					Cg5g007520	0.00478368	-1.33083	down
Cg2g032050	4.60034e-07	-1.34258	down	Cg5g032200	3.45052e-05	1.02909	up					Cg5g007570	0.000627292	-1.26729	down
Cg2g032110	0.00563392	2.1448	up	Cg5g032280	4.94204e-07	-2.28978	down					Cg5g007650	1.20193e-05	-1.06202	down
Cg2g032170	5.37294e-09	-1.19488	down	Cg5g032660	0.000116744	2.25872	up					Cg5g007710	2.91476e-05	-2.24208	down
Cg2g032180	2.34682e-15	4.05474	up	Cg5g033010	0.00122383	-1.44968	down					Cg5g007740	0.000281451	-1.0177	down
Cg2g032510	0.000364504	1.35436	up	Cg5g033020	4.71663e-10	-1.4275	down					Cg5g007780	0.000244459	1.22157	up
Cg2g032530	5.27792e-05	-1.00802	down	Cg5g033260	0.00144439	1.36926	up					Cg5g007800	0.000912131	-1.77637	down
Cg2g032790	6.52706e-06	2.06476	up	Cg5g033600	1.75949e-11	1.89292	up					Cg5g007900	3.15955e-08	-1.28067	down
Cg2g032860	2.93184e-15	3.83439	up	Cg5g034000	1.07723e-07	2.26165	up					Cg5g007930	0.00273021	1.99439	up
Cg2g032940	9.75005e-32	2.70393	up	Cg5g034040	1.09569e-202	Inf	up					Cg5g008050	3.35462e-08	-1.84788	down
Cg2g033030	0.000223082	-1.27991	down	Cg5g034760	5.54587e-05	-1.01406	down					Cg5g008080	7.72976e-33	-2.24802	down
Cg2g033130	2.88186e-28	4.8673	up	Cg5g035050	0.000276299	1.666	up					Cg5g008420	8.10154e-05	1.46594	up
Cg2g033150	0.00112626	1.88718	up	Cg5g035220	8.91806e-10	4.80049	up					Cg5g008630	2.89036e-19	-1.66735	down
Cg2g033370	8.32257e-27	-1.96422	down	Cg5g035250	1.04631e-07	1.04485	up					Cg5g008810	0.000139879	-1.24886	down
Cg2g033390	0.000650888	-1.0201	down	Cg5g035380	7.22685e-10	-1.05339	down					Cg5g009000	0.00186403	1.32935	up
Cg2g033500	2.53075e-08	-1.20268	down	Cg5g035910	3.69933e-11	1.90517	up					Cg5g009690	2.86046e-12	-1.29882	down
Cg2g033540	1.48638e-21	-2.00423	down	Cg5g036300	0.000795235	2.03709	up					Cg5g010000	6.97563e-09	-2.00066	down
Cg2g033580	0.00934259	3.50423	up	Cg5g036390	1.48423e-10	1.11143	up					Cg5g010240	7.54133e-25	-1.78343	down
Cg2g033620	0.00472571	1.14331	up	Cg5g036620	9.00258e-05	1.75237	up					Cg5g010350	1.82221e-09	-1.04413	down
Cg2g033650	8.30581e-41	2.87762	up	Cg5g036740	9.79892e-06	3.51606	up					Cg5g010750	4.24432e-27	-2.08334	down
Cg2g033710	0.00937894	1.49393	up	Cg5g036910	1.26701e-13	4.67932	up					Cg5g010760	0.00597569	-1.82208	down
Cg2g033830	9.8999e-14	1.87034	up	Cg5g037070	4.56104e-06	5.28255	up					Cg5g010910	0.000107598	-1.08169	down
Cg2g033940	0.00317782	2.11699	up	Cg5g037140	1.03959e-05	1.06515	up					Cg5g011010	0.000305192	-1.57435	down
Cg2g034030	5.71057e-28	6.62496	up	Cg5g037610	1.90548e-24	-1.92201	down					Cg5g011020	0.000382971	-1.02812	down
Cg2g034220	2.90868e-07	1.7682	up	Cg5g037920	0.000894538	1.83413	up					Cg5g011180	7.80691e-10	-2.3445	down
Cg2g034310	0.000127731	2.06681	up	Cg5g038140	7.16777e-15	2.02064	up					Cg5g011190	1.30054e-05	-1.3539	down
Cg2g034320	3.33731e-32	2.25979	up	Cg5g038640	0.00166975	2.30659	up					Cg5g011710	5.23968e-19	-1.56769	down
Cg2g034390	0.000626167	1.23175	up	Cg5g039000	1.40169e-13	-6.03387	down					Cg5g011910	3.06159e-05	-2.00688	down
Cg2g034680	4.46569e-06	-1.75438	down	Cg5g039010	2.82997e-10	-4.68951	down					Cg5g012540	0.000169627	-2.47585	down
Cg2g034770	8.90453e-07	-1.18295	down	Cg5g039030	0.00416385	-1.25706	down					Cg5g012550	6.60525e-05	-2.03685	down
Cg2g035320	3.3122e-24	2.09145	up	Cg5g039110	0.000230454	2.05651	up					Cg5g013180	0.00265617	1.15748	up
Cg2g035510	1.18375e-07	2.04796	up	Cg5g039200	0.00495414	1.70034	up					Cg5g014830	2.57636e-05	-1.57229	down
Cg2g035530	2.69735e-17	6.90247	up	Cg5g039240	4.1412e-30	2.03178	up					Cg5g015010	3.87029e-14	-2.80362	down
Cg2g035590	0.00988969	1.30892	up	Cg5g039260	0.000127323	2.42086	up					Cg5g015340	0.000197245	1.10288	up
Cg2g036190	0.00742791	1.59461	up	Cg5g039330	0.000188569	2.54963	up					Cg5g015390	0.000377522	1.18812	up
Cg2g036200	5.22054e-13	2.07381	up	Cg5g039890	4.351e-10	-1.11721	down					Cg5g015600	6.8681e-10	1.52181	up
Cg2g036410	0.00359124	-1.53347	down	Cg5g039960	2.18188e-15	-1.40985	down					Cg5g016200	4.48878e-05	1.74504	up
Cg2g036490	2.62016e-06	1.32381	up	Cg5g040310	7.74801e-10	1.80294	up					Cg5g016610	5.20421e-12	3.34384	up
Cg2g036600	4.0814e-12	5.07487	up	Cg5g041520	1.06566e-52	6.14952	up					Cg5g016940	0.000402225	-2.42405	down
Cg2g036680	1.42445e-05	2.57805	up	Cg5g041700	0.00161708	2.36615	up					Cg5g017060	0.00336726	-1.89124	down
Cg2g036690	6.1687e-06	2.65509	up	Cg5g041920	0.00382778	1.97387	up					Cg5g017150	1.6295e-14	-4.80701	down
Cg2g036700	1.9203e-07	1.00791	up	Cg5g041980	6.20652e-05	1.05405	up					Cg5g017860	0.000353134	1.28447	up
Cg2g036710	0.00129219	1.73166	up	Cg5g042710	1.25498e-06	1.77017	up					Cg5g018160	4.22264e-10	1.14237	up
Cg2g036730	6.01203e-53	-2.84631	down	Cg5g043030	0.00467643	-1.0345	down					Cg5g018200	2.18624e-34	2.14967	up
Cg2g036890	2.91565e-06	1.03351	up	Cg5g043100	6.58461e-63	-5.19954	down					Cg5g018390	0.00833607	-1.78227	down
Cg2g037060	1.40994e-14	1.51008	up	Cg5g043240	3.76697e-95	-Inf	down					Cg5g019000	7.87807e-15	1.37183	up
Cg2g037080	0.00228184	-1.02073	down	Cg5g044590	1.44058e-05	2.27382	up					Cg5g020690	2.70507e-105	4.04511	up
Cg2g037110	3.7784e-09	2.35037	up	Cg5g044930	6.39716e-72	3.91532	up					Cg5g020750	8.30334e-50	3.41759	up
Cg2g037130	9.1276e-08	2.54321	up	Cg6g000120	3.66643e-05	-2.6039	down					Cg5g021560	7.63176e-19	-1.5693	down
Cg2g037300	3.03828e-30	2.07764	up	Cg6g000130	0.0072481	-1.04032	down					Cg5g022010	0.00151126	-1.73119	down
Cg2g037320	2.28189e-15	5.12817	up	Cg6g000300	0.00206158	1.25634	up					Cg5g022100	0.00400839	-1.18375	down
Cg2g037490	2.97814e-08	3.4139	up	Cg6g000400	0.00247885	-1.2321	down					Cg5g022200	0.000394737	-2.30262	down
Cg2g037510	0.000269233	-1.06747	down	Cg6g000920	5.41548e-21	7.07746	up					Cg5g022250	0.000726767	-1.4127	down
Cg2g037610	1.11079e-34	2.74775	up	Cg6g001920	1.65997e-31	1.91105	up					Cg5g022300	0.00578842	1.96376	up
Cg2g037700	2.00316e-50	Inf	up	Cg6g002000	6.03032e-06	1.45481	up					Cg5g022380	1.776e-07	-3.72825	down
Cg2g037730	5.67199e-06	-1.05125	down	Cg6g002060	0.00380032	-1.1869	down					Cg5g022450	5.21681e-09	-3.78618	down
Cg2g038020	1.09571e-10	4.26932	up	Cg6g002350	9.8506e-06	-2.64685	down					Cg5g022500	2.42169e-06	-1.37272	down
Cg2g038060	2.9336e-07	1.29934	up	Cg6g002800	7.65042e-06	1.73414	up					Cg5g022770	2.08924e-18	1.88956	up
Cg2g038100	2.44902e-05	1.62746	up	Cg6g003160	0.00158762	-1.18762	down					Cg5g023690	0.0001233	-1.83144	down
Cg2g038120	2.02555e-05	1.22059	up	Cg6g003900	1.33656e-17	-Inf	down					Cg5g024040	0.00368392	-1.9442	down
Cg2g038160	3.66785e-08	-1.08591	down	Cg6g003960	6.70328e-20	-4.0182	down					Cg5g024700	6.20095e-07	1.53155	up
Cg2g038210	3.79937e-05	4.88258	up	Cg6g004100	2.89497e-09	-1.00183	down					Cg5g025070	1.06039e-11	2.39553	up
Cg2g038260	2.23484e-36	5.34015	up	Cg6g004720	0.00700702	1.09713	up					Cg5g025440	3.0816e-12	1.25277	up
Cg2g038270	5.60003e-34	3.35846	up	Cg6g004810	4.10416e-13	2.00588	up					Cg5g025580	1.27798e-05	-1.75818	down
Cg2g038290	1.14174e-16	-1.88415	down	Cg6g004900	0.000297931	1.63792	up					Cg5g025820	1.01117e-06	3.39458	up
Cg2g038310	2.43605e-31	-2.17138	down	Cg6g005350	2.98165e-12	Inf	up					Cg5g025960	0.00347178	-1.58695	down
Cg2g038410	0.000802451	1.71605	up	Cg6g005360	2.00157e-11	1.11044	up					Cg5g026020	0.00139932	-1.32056	down
Cg2g038580	0.000212033	2.14163	up	Cg6g005670	1.13395e-11	1.69579	up					Cg5g026090	1.53035e-05	-1.60637	down
Cg2g038590	8.55526e-08	3.67213	up	Cg6g005790	3.33272e-06	2.00784	up					Cg5g026100	4.19156e-06	-1.10148	down
Cg2g038750	1.49915e-23	Inf	up	Cg6g005910	1.7907e-298	8.67898	up					Cg5g026140	1.05064e-05	-1.12655	down
Cg2g038880	6.6238e-11	2.82258	up	Cg6g005930	1.95202e-44	4.85478	up					Cg5g026160	6.14851e-15	-1.33035	down
Cg2g038950	1.63695e-54	2.9497	up	Cg6g005940	0.00532812	-1.09151	down					Cg5g026610	1.78648e-06	-2.70863	down
Cg2g039150	2.62458e-25	-2.2686	down	Cg6g006000	4.69092e-09	2.16688	up					Cg5g026620	3.83734e-08	-3.89787	down
Cg2g039530	4.20749e-06	1.0539	up	Cg6g006040	0.00229042	1.78425	up					Cg5g026670	1.28797e-94	-3.66124	down
Cg2g039660	4.57324e-10	1.23038	up	Cg6g006070	0.000192296	1.29987	up					Cg5g026680	1.94219e-26	-3.32906	down
Cg2g039700	1.44656e-10	-1.17807	down	Cg6g006140	2.07225e-12	-Inf	down					Cg5g026940	4.42425e-10	-1.30533	down
Cg2g039820	0.000145175	-2.21053	down	Cg6g006260	3.76542e-16	1.53714	up					Cg5g027030	2.26938e-05	-1.33332	down
Cg2g039870	0.00981137	-1.09602	down	Cg6g006300	3.25091e-19	2.84304	up					Cg5g027180	1.77884e-05	-1.63706	down
Cg2g039890	6.37719e-05	-2.1063	down	Cg6g006310	0.00249287	1.23166	up					Cg5g027850	0.000131473	1.00069	up
Cg2g040050	0.00054975	1.53675	up	Cg6g006350	0.00566376	1.43349	up					Cg5g028440	3.11293e-07	-1.1205	down
Cg2g040100	1.11708e-07	2.84759	up	Cg6g006390	1.95166e-11	2.29191	up					Cg5g028520	6.25076e-17	-4.17126	down
Cg2g040260	7.33052e-20	2.9359	up	Cg6g006520	4.34002e-26	3.3317	up					Cg5g028720	0.00176294	-2.2153	down
Cg2g040280	2.61809e-63	3.3722	up	Cg6g006790	5.31012e-08	-1.07023	down					Cg5g028900	1.6295e-14	-1.77725	down
Cg2g040300	0.00475085	-1.69059	down	Cg6g006850	4.49059e-11	-1.03967	down					Cg5g029170	1.68575e-05	-1.40116	down
Cg2g040310	5.54963e-09	-1.08396	down	Cg6g006870	6.40053e-06	-3.26271	down					Cg5g029320	3.8899e-09	-4.4885	down
Cg2g040360	4.59241e-08	2.64743	up	Cg6g006900	5.40806e-14	1.41774	up					Cg5g029360	9.44281e-12	-4.53992	down
Cg2g040410	0.000238687	-2.13223	down	Cg6g007020	1.25818e-10	3.27507	up					Cg5g029370	2.33279e-12	-4.45774	down
Cg2g040610	0.00412913	1.15612	up	Cg6g007380	3.54217e-05	1.2021	up					Cg5g029380	1.60935e-13	-4.59845	down
Cg2g040660	9.28624e-07	-1.25394	down	Cg6g007760	6.14378e-10	-2.75013	down					Cg5g029550	1.07962e-27	2.022	up
Cg2g040710	3.68575e-10	1.75624	up	Cg6g007890	1.26287e-22	-1.65219	down					Cg5g029650	0.00298445	-2.13376	down
Cg2g040750	1.45208e-05	-1.3181	down	Cg6g007930	0.00178645	1.82545	up					Cg5g029980	0.000877878	-1.45861	down
Cg2g040850	0.000283842	-2.1533	down	Cg6g008170	0.000335478	-2.23045	down					Cg5g030060	5.00111e-08	-Inf	down
Cg2g040860	4.3041e-11	-2.49961	down	Cg6g008510	1.78655e-06	-1.05135	down					Cg5g030100	3.81113e-57	-3.91716	down
Cg2g040890	4.51325e-09	-2.57555	down	Cg6g008520	1.04037e-10	1.27304	up					Cg5g030110	4.00433e-123	-5.1749	down
Cg2g040990	9.47418e-09	-1.20128	down	Cg6g008750	0.00870593	1.46937	up					Cg5g030130	1.90081e-11	-2.82469	down
Cg2g041010	3.38781e-08	1.02004	up	Cg6g009180	1.69353e-06	-3.00211	down					Cg5g030170	9.59162e-96	-6.06433	down
Cg2g041050	1.50416e-07	-1.77266	down	Cg6g009400	4.84312e-08	-1.00756	down					Cg5g030180	5.52796e-12	-5.48661	down
Cg2g041120	3.84926e-05	-2.20087	down	Cg6g009460	1.49815e-15	7.4237	up					Cg5g030200	1.53834e-05	-6.44303	down
Cg2g041130	3.87242e-23	-1.98667	down	Cg6g009640	9.00654e-07	3.6055	up					Cg5g030210	1.03841e-37	-4.79851	down
Cg2g041150	6.41247e-07	-1.31215	down	Cg6g009720	4.08271e-11	-1.18679	down					Cg5g030980	0.0011131	-1.36452	down
Cg2g041170	3.53102e-20	3.20285	up	Cg6g009730	0.000231058	-1.51805	down					Cg5g031060	0.000353132	-1.37568	down
Cg2g041290	0.000750005	1.136	up	Cg6g009750	3.38019e-16	-2.90601	down					Cg5g031070	0.00019299	-1.55731	down
Cg2g041360	0.00085242	1.07821	up	Cg6g009960	7.74761e-08	-1.5136	down					Cg5g031180	9.71454e-09	1.10326	up
Cg2g041400	1.6397e-06	1.17775	up	Cg6g010050	0.000666069	1.67637	up					Cg5g031390	6.41696e-67	-6.00465	down
Cg2g041420	0.00083605	1.08868	up	Cg6g010160	0.00441984	1.34557	up					Cg5g031450	3.58893e-07	-1.13315	down
Cg2g041430	0.00329068	1.72641	up	Cg6g010350	4.17178e-08	1.12632	up					Cg5g031570	1.13801e-09	-1.05607	down
Cg2g041480	2.50431e-07	-2.20259	down	Cg6g010360	0.00330367	1.61788	up					Cg5g031990	0.00596102	-1.88207	down
Cg2g041500	2.41396e-36	3.10844	up	Cg6g010390	6.4276e-11	5.66965	up					Cg5g032120	2.11081e-10	-1.98099	down
Cg2g041530	0.000173914	-1.11284	down	Cg6g010570	3.16022e-07	4.33185	up					Cg5g032200	6.91396e-07	-1.04114	down
Cg2g041650	6.20914e-06	1.89307	up	Cg6g010760	6.57841e-09	1.02597	up					Cg5g032560	1.5869e-08	1.05694	up
Cg2g041840	1.08914e-47	-2.85799	down	Cg6g011100	2.72029e-05	-1.87681	down					Cg5g032800	1.97588e-25	1.92951	up
Cg2g041950	0.00196777	-1.60802	down	Cg6g011950	0.000132232	3.69184	up					Cg5g033160	1.56563e-13	-1.45739	down
Cg2g042100	9.50222e-16	6.92788	up	Cg6g012150	1.60862e-06	-1.5605	down					Cg5g033190	5.0388e-14	-1.30655	down
Cg2g042150	0.00434044	1.25764	up	Cg6g012230	5.53481e-17	-4.32736	down					Cg5g033600	1.18426e-48	5.65941	up
Cg2g042180	3.09211e-06	1.21465	up	Cg6g012770	7.02579e-25	8.14614	up					Cg5g033780	6.30935e-09	-1.56267	down
Cg2g042190	5.30914e-49	-3.04213	down	Cg6g012790	9.19246e-53	2.81841	up					Cg5g033790	1.25956e-07	-1.13567	down
Cg2g042300	1.25255e-20	7.57564	up	Cg6g013260	3.32471e-08	-1.00209	down					Cg5g034040	2.60766e-32	-2.01786	down
Cg2g042510	0.00502837	-1.52171	down	Cg6g014420	0.000717971	2.2675	up					Cg5g034500	0.0014745	-1.61728	down
Cg2g042530	8.31879e-07	-1.09479	down	Cg6g014670	0.00204127	-1.47279	down					Cg5g034610	0.00103161	2.0207	up
Cg2g042550	0.000561965	2.00927	up	Cg6g015430	2.06668e-07	-3.48957	down					Cg5g034730	5.48567e-15	-2.07911	down
Cg2g042680	3.75673e-11	3.08183	up	Cg6g015870	2.36759e-12	2.36244	up					Cg5g034740	1.56988e-06	2.1638	up
Cg2g042870	2.95842e-22	3.14141	up	Cg6g015890	1.09483e-07	-1.00959	down					Cg5g034760	0.000996683	1.23738	up
Cg2g042990	3.89954e-11	-1.2829	down	Cg6g016070	1.17107e-22	-1.51709	down					Cg5g034830	3.93637e-11	-3.4303	down
Cg2g043010	6.42244e-05	1.10624	up	Cg6g016740	2.07685e-08	2.1537	up					Cg5g034970	0.00021755	1.68107	up
Cg2g043130	3.81912e-18	5.36918	up	Cg6g016810	1.17401e-12	1.77114	up					Cg5g035050	1.36777e-38	-3.00579	down
Cg2g043150	0.000122946	-1.9059	down	Cg6g016830	0.000651149	1.51947	up					Cg5g035220	0.00123231	-1.85459	down
Cg2g043210	0.000325046	-1.59354	down	Cg6g017010	1.77406e-10	4.76108	up					Cg5g035890	0.000435075	-2.22503	down
Cg2g043250	7.81054e-07	1.06713	up	Cg6g017300	0.000906309	-2.22348	down					Cg5g035910	1.72575e-08	-1.25225	down
Cg2g043320	6.70207e-07	1.25041	up	Cg6g017440	0.00365795	1.48515	up					Cg5g035930	0.00661991	-1.19341	down
Cg2g043550	2.47681e-06	-1.1382	down	Cg6g017560	3.75656e-15	1.50007	up					Cg5g036050	2.5301e-06	-2.04046	down
Cg2g043600	0.00103011	-1.96151	down	Cg6g017840	3.53077e-05	-2.47551	down					Cg5g036300	2.10928e-24	-3.29731	down
Cg2g043660	1.84897e-05	1.20535	up	Cg6g018200	7.64676e-05	2.43385	up					Cg5g036620	6.36295e-10	-1.79854	down
Cg2g043690	9.73545e-25	5.02816	up	Cg6g018660	1.25389e-09	3.62106	up					Cg5g036740	4.42505e-14	Inf	up
Cg2g043700	2.77068e-11	6.18846	up	Cg6g018900	1.99881e-05	2.85228	up					Cg5g036910	7.57822e-25	-3.20142	down
Cg2g043720	2.39793e-11	-4.67231	down	Cg6g018990	9.143e-23	-3.23257	down					Cg5g037070	3.23384e-22	-3.31915	down
Cg2g043760	3.99868e-09	3.58087	up	Cg6g019890	6.71606e-05	1.28653	up					Cg5g037260	2.29871e-10	-1.15558	down
Cg2g043770	6.04427e-11	4.03397	up	Cg6g019910	2.46715e-16	Inf	up					Cg5g037300	8.9693e-10	-1.88646	down
Cg2g043850	0.000325717	1.46182	up	Cg6g019920	7.04694e-17	2.04786	up					Cg5g037390	1.69877e-13	-1.61632	down
Cg2g043870	2.98782e-05	2.10357	up	Cg6g019950	0.00656409	2.02762	up					Cg5g037520	4.43949e-25	-1.76714	down
Cg2g043880	2.55831e-07	-1.37353	down	Cg6g020020	5.26495e-14	1.461	up					Cg5g037900	0.0021175	1.91214	up
Cg2g043900	0.00177285	1.20977	up	Cg6g020410	0.00122383	-2.21264	down					Cg5g037930	1.50993e-08	3.53834	up
Cg2g043990	2.00057e-06	-1.64467	down	Cg6g020580	5.52877e-25	2.18252	up					Cg5g038140	3.37077e-09	-1.20686	down
Cg2g044240	3.26818e-24	4.67265	up	Cg6g020740	6.74576e-10	1.06174	up					Cg5g038180	1.28663e-09	1.23514	up
Cg2g044270	9.12275e-07	1.23962	up	Cg6g023590	6.88151e-09	3.00099	up					Cg5g038550	0.00537426	-1.06381	down
Cg2g044350	1.77957e-67	7.28933	up	Cg6g023730	1.28833e-14	2.26861	up					Cg5g038680	0.00648459	-1.08426	down
Cg2g044360	2.42776e-74	3.54931	up	Cg6g023820	9.78462e-10	1.02299	up					Cg5g038760	4.15787e-11	1.21192	up
Cg2g044420	9.47828e-10	-1.51231	down	Cg6g024560	5.12123e-06	1.77807	up					Cg5g038980	7.68632e-10	-1.36984	down
Cg2g044450	1.18288e-05	-1.00051	down	Cg6g024710	7.51799e-05	2.33537	up					Cg5g039110	1.444e-05	2.53863	up
Cg2g044740	4.34853e-05	2.50443	up	Cg6g024930	3.07425e-14	2.54374	up					Cg5g039200	0.00285118	-1.42903	down
Cg2g044860	0.00840082	1.25971	up	Cg6g024940	0.00011575	1.97354	up					Cg5g039240	1.56123e-23	-1.68917	down
Cg2g044900	2.13277e-261	10.7187	up	Cg6g025000	6.09058e-06	1.52578	up					Cg5g039330	0.000170187	-1.98236	down
Cg2g044980	1.43438e-21	3.64531	up	Cg6g025070	2.49126e-08	3.48971	up					Cg5g039500	0.00833607	1.83124	up
Cg2g044990	6.40999e-134	5.03514	up	Cg6g025550	6.78455e-05	1.71124	up					Cg5g039890	6.40469e-11	-1.16917	down
Cg2g045100	3.78241e-13	-1.33883	down	Cg6g025830	9.72229e-18	-2.21062	down					Cg5g040200	4.00277e-31	2.32576	up
Cg2g045180	0.00851294	1.45513	up	Cg7g000020	1.49616e-06	1.28901	up					Cg5g040310	6.70755e-05	1.28093	up
Cg2g045240	1.15079e-23	2.15744	up	Cg7g000230	4.41381e-08	1.24927	up					Cg5g040330	1.6431e-12	-1.29482	down
Cg2g045320	1.30741e-07	1.07449	up	Cg7g000250	5.4397e-09	1.1128	up					Cg5g040370	4.98166e-06	-1.68772	down
Cg2g045420	1.50529e-39	2.49341	up	Cg7g000300	2.58946e-17	Inf	up					Cg5g041230	0.000561194	-2.19045	down
Cg2g045490	4.39857e-05	1.05943	up	Cg7g000340	2.66834e-05	1.16956	up					Cg5g041520	1.81288e-12	-1.53527	down
Cg2g045520	2.49688e-06	1.94417	up	Cg7g000350	2.51305e-05	2.20384	up					Cg5g041660	0.00635088	-1.16607	down
Cg2g045560	1.84527e-10	-1.36019	down	Cg7g000580	1.0779e-09	3.59656	up					Cg5g041760	0.00022345	-1.38457	down
Cg2g045690	1.35992e-15	-1.45972	down	Cg7g000630	6.53061e-09	-1.41566	down					Cg5g041920	9.69013e-05	-2.01705	down
Cg2g045740	1.30283e-107	5.09325	up	Cg7g000680	2.59736e-26	1.89106	up					Cg5g042440	1.0574e-07	-1.30807	down
Cg2g046010	2.71879e-28	6.02093	up	Cg7g000770	1.23364e-17	-1.21941	down					Cg5g043100	2.02346e-08	4.23671	up
Cg2g046060	4.47145e-68	3.30142	up	Cg7g000860	7.59336e-12	1.26709	up					Cg5g043220	1.00166e-10	-3.99054	down
Cg2g046250	6.73051e-06	1.13105	up	Cg7g001130	1.39414e-05	-2.75389	down					Cg5g043560	1.88736e-10	-4.50603	down
Cg2g046310	5.63475e-06	1.3293	up	Cg7g001820	0.000166657	-1.15201	down					Cg5g043930	2.51132e-05	2.446	up
Cg2g046330	0.00145699	-1.1343	down	Cg7g001860	0.00663763	-1.25194	down					Cg5g044590	3.51873e-06	-1.72317	down
Cg2g046400	0.00181486	1.59687	up	Cg7g002040	3.82079e-08	1.26003	up					Cg5g044860	5.99447e-08	-3.08911	down
Cg2g046530	2.19146e-11	1.57607	up	Cg7g002370	0.00021598	-1.02357	down					Cg5g044890	0.00538525	1.13398	up
Cg2g046560	1.57323e-14	5.06513	up	Cg7g002430	6.59728e-10	-1.09247	down					Cg6g000380	0.00317809	1.2463	up
Cg2g046820	3.39857e-13	2.57685	up	Cg7g002540	1.20119e-06	1.32549	up					Cg6g000450	1.81046e-07	1.07877	up
Cg2g047130	0.0007814	1.52024	up	Cg7g002810	5.32197e-08	1.01558	up					Cg6g000560	0.0093084	1.86002	up
Cg2g047230	1.7166e-12	-1.47527	down	Cg7g003300	0.00920578	-1.21082	down					Cg6g000790	1.03217e-09	-1.06171	down
Cg2g047350	0.000167127	-1.56449	down	Cg7g003310	2.29901e-20	2.0678	up					Cg6g000810	0.000163165	-1.16032	down
Cg2g047360	1.80249e-05	-1.54076	down	Cg7g003390	0.000118242	1.08016	up					Cg6g000920	2.31104e-15	-2.68464	down
Cg3g000200	0.00129581	1.93936	up	Cg7g003410	1.31013e-05	1.68967	up					Cg6g001580	0.00252729	2.07086	up
Cg3g000280	0.000333026	1.88344	up	Cg7g003680	1.40512e-26	2.16208	up					Cg6g002000	9.4466e-10	-1.43309	down
Cg3g000310	2.99307e-07	-2.07822	down	Cg7g003730	0.00054369	-2.1035	down					Cg6g002750	1.50741e-06	-1.14898	down
Cg3g000350	0.00162873	-1.36371	down	Cg7g003760	9.86725e-10	1.92416	up					Cg6g002800	3.29094e-23	-2.2562	down
Cg3g000370	2.40679e-06	1.21117	up	Cg7g003830	0.00265758	1.88905	up					Cg6g003490	3.98205e-09	-3.58769	down
Cg3g000380	9.73721e-05	-2.23626	down	Cg7g003920	1.2664e-10	4.23367	up					Cg6g003500	0.00151126	-1.2394	down
Cg3g000390	1.14153e-09	-1.17801	down	Cg7g004890	1.52305e-05	4.18566	up					Cg6g003710	0.000968653	1.1714	up
Cg3g000430	4.83535e-05	-1.57408	down	Cg7g005510	9.78018e-28	-2.07403	down					Cg6g003930	7.24829e-05	-2.65839	down
Cg3g000440	1.41127e-06	-1.43	down	Cg7g005560	2.58619e-08	-1.51685	down					Cg6g004370	0.00661998	1.51047	up
Cg3g000610	0.00568126	-1.71521	down	Cg7g006050	4.497e-13	3.69406	up					Cg6g004720	2.39425e-05	-1.25609	down
Cg3g000660	0.00554675	-1.65373	down	Cg7g006380	1.41227e-11	-1.3585	down					Cg6g004810	1.95942e-20	-1.79195	down
Cg3g001250	0.0034317	-1.47269	down	Cg7g006450	1.40587e-06	-1.15879	down					Cg6g005200	3.11989e-05	-2.62149	down
Cg3g001260	4.44282e-07	2.09735	up	Cg7g006470	1.23451e-16	5.82193	up					Cg6g005210	0.000455332	-2.01019	down
Cg3g001440	9.7904e-08	-2.50083	down	Cg7g006520	5.08314e-09	-1.61677	down					Cg6g005220	4.59475e-06	-1.03812	down
Cg3g001510	0.000601354	-1.05121	down	Cg7g006560	6.05419e-06	-1.14061	down					Cg6g005340	1.08577e-08	-1.1396	down
Cg3g001820	1.6077e-23	Inf	up	Cg7g006580	4.79864e-25	1.71708	up					Cg6g005780	0.000752205	1.25448	up
Cg3g002670	3.30243e-18	-1.75282	down	Cg7g006780	6.42795e-05	1.26643	up					Cg6g005910	1.96951e-22	-1.69998	down
Cg3g002750	2.42459e-12	-2.45927	down	Cg7g006970	4.21093e-21	4.90046	up					Cg6g005930	3.54931e-25	-2.00563	down
Cg3g002760	8.26081e-06	-2.62431	down	Cg7g007040	1.15137e-24	1.95943	up					Cg6g006000	5.3786e-16	-1.89802	down
Cg3g002770	2.06477e-09	-3.34607	down	Cg7g007170	1.33237e-05	1.00352	up					Cg6g006040	5.48769e-09	-2.19393	down
Cg3g002780	4.06553e-15	-2.22373	down	Cg7g007440	9.64281e-06	3.01483	up					Cg6g006050	4.72495e-07	1.10773	up
Cg3g002850	6.20565e-07	-1.83097	down	Cg7g007780	1.58153e-24	1.85135	up					Cg6g006210	2.75576e-06	-1.97914	down
Cg3g002940	0.00814642	-1.01779	down	Cg7g007800	1.81814e-31	2.04386	up					Cg6g006330	7.68651e-09	1.08167	up
Cg3g003010	0.000676264	-1.7276	down	Cg7g007870	6.29492e-07	3.73458	up					Cg6g006380	0.0001233	1.46991	up
Cg3g003020	3.63318e-10	-1.96205	down	Cg7g007890	5.00359e-15	4.52416	up					Cg6g006390	8.7862e-09	-1.38773	down
Cg3g003030	7.97268e-28	1.98483	up	Cg7g007930	0.00255039	-1.23961	down					Cg6g006410	0.00231542	2.33182	up
Cg3g003300	1.41259e-05	-1.66744	down	Cg7g008470	1.55593e-13	-1.25553	down					Cg6g006430	3.55382e-09	1.05833	up
Cg3g003360	4.38161e-32	2.4147	up	Cg7g008480	1.20911e-11	-1.23476	down					Cg6g006520	8.62083e-13	-1.22389	down
Cg3g003700	4.64208e-19	7.6632	up	Cg7g008680	2.08502e-37	2.31405	up					Cg6g006620	1.51612e-11	-4.12594	down
Cg3g003900	0.000328215	-1.39887	down	Cg7g008700	7.13785e-21	3.28474	up					Cg6g006640	2.73167e-06	-2.0788	down
Cg3g004000	0.00809455	-1.95629	down	Cg7g010440	5.85586e-19	-1.60247	down					Cg6g006870	0.000260126	-3.76624	down
Cg3g004160	1.6591e-05	2.64035	up	Cg7g010470	0.00143886	2.2298	up					Cg6g007340	5.78572e-20	5.96205	up
Cg3g004180	0.00615594	-1.46555	down	Cg7g010550	0.000188932	1.80007	up					Cg6g008010	8.5222e-22	1.64271	up
Cg3g004250	0.00698932	-1.02079	down	Cg7g010860	0.00554755	-1.55263	down					Cg6g008450	3.26786e-06	-1.28913	down
Cg3g004330	2.75908e-17	-2.36401	down	Cg7g010980	2.99037e-77	4.70719	up					Cg6g008520	1.6295e-14	-1.3493	down
Cg3g004340	2.47853e-06	-2.91541	down	Cg7g011030	1.43159e-47	4.85574	up					Cg6g008750	4.38627e-07	-1.86681	down
Cg3g004390	2.42459e-12	-1.28416	down	Cg7g011540	2.87355e-09	1.05043	up					Cg6g009110	7.2476e-05	-2.05293	down
Cg3g004650	4.89934e-74	3.46826	up	Cg7g011760	2.1873e-09	4.86817	up					Cg6g009460	0.000234569	-1.91391	down
Cg3g004680	4.09305e-36	3.29046	up	Cg7g011870	5.77212e-06	1.29972	up					Cg6g009470	1.47171e-07	-2.36811	down
Cg3g004760	9.50472e-05	-2.10089	down	Cg7g011910	5.60036e-08	4.7142	up					Cg6g009480	0.000530154	-1.10605	down
Cg3g004820	0.00295398	-1.82539	down	Cg7g012060	5.60658e-07	3.35741	up					Cg6g009570	0.00041023	-1.79228	down
Cg3g004880	1.61736e-23	3.34785	up	Cg7g012730	6.80206e-225	9.35204	up					Cg6g010020	0.000788965	2.30054	up
Cg3g004890	2.6048e-15	4.13715	up	Cg7g013830	0.000982812	-2.02002	down					Cg6g010100	6.44616e-07	-1.87435	down
Cg3g004910	3.71607e-17	5.7105	up	Cg7g014410	7.74507e-60	6.52354	up					Cg6g010160	3.48313e-16	-2.18922	down
Cg3g004920	1.44281e-34	2.50959	up	Cg7g014420	6.41129e-26	7.80665	up					Cg6g010300	5.52275e-09	1.01702	up
Cg3g005210	5.83734e-19	6.21372	up	Cg7g014440	1.33584e-08	2.92113	up					Cg6g010360	0.000571191	-1.44557	down
Cg3g005310	1.03793e-06	-1.61638	down	Cg7g014470	7.59759e-07	2.42175	up					Cg6g010390	0.00216078	-1.83145	down
Cg3g005460	8.7718e-23	1.9643	up	Cg7g014490	1.16281e-55	-5.55501	down					Cg6g010690	6.23318e-13	1.69943	up
Cg3g005670	8.0571e-06	Inf	up	Cg7g014500	1.54525e-10	-1.23256	down					Cg6g010760	2.6088e-11	-1.14225	down
Cg3g005700	1.73544e-67	9.81735	up	Cg7g014520	5.79761e-15	4.12281	up					Cg6g011030	0.00843983	-1.40468	down
Cg3g005800	1.46914e-16	6.51057	up	Cg7g014800	3.39536e-09	1.1678	up					Cg6g011100	0.00409313	-1.49968	down
Cg3g006440	0.00567108	1.67341	up	Cg7g014820	3.78772e-25	-1.71936	down					Cg6g011130	0.000160069	-1.28199	down
Cg3g006470	1.11694e-09	1.41815	up	Cg7g015090	0.00142699	1.26742	up					Cg6g011180	7.65521e-06	-1.42265	down
Cg3g006540	9.15217e-10	2.69665	up	Cg7g015100	7.95969e-27	-2.71135	down					Cg6g011610	4.79965e-18	5.37665	up
Cg3g006730	1.95077e-16	1.60854	up	Cg7g015110	1.16867e-17	-1.54871	down					Cg6g011950	5.18492e-24	-2.56348	down
Cg3g006980	1.82452e-09	1.29945	up	Cg7g015130	1.26684e-05	-2.69805	down					Cg6g012110	0.00337605	-1.29513	down
Cg3g007070	1.62314e-12	1.32219	up	Cg7g015320	1.38503e-13	-2.20251	down					Cg6g012270	0.0064893	1.88513	up
Cg3g007560	0.0025814	-1.40961	down	Cg7g015330	1.31211e-09	1.03463	up					Cg6g012770	0.00117464	-1.40985	down
Cg3g007850	7.24144e-45	3.68234	up	Cg7g015370	0.00139862	1.74791	up					Cg6g012790	2.64868e-36	-2.13913	down
Cg3g008040	1.53109e-05	-1.24408	down	Cg7g016300	1.91313e-05	3.21802	up					Cg6g013330	0.0018418	-2.57748	down
Cg3g008070	1.50768e-25	-3.04268	down	Cg7g016400	1.31887e-07	1.30638	up					Cg6g013740	1.27481e-07	-1.50292	down
Cg3g008100	0.00160555	-2.01723	down	Cg7g016460	0.007721	-1.341	down					Cg6g013770	1.48529e-06	-2.21073	down
Cg3g008230	0.00464711	1.18314	up	Cg7g016740	4.17006e-42	3.48204	up					Cg6g013780	1.58974e-05	-1.19726	down
Cg3g008240	2.62334e-07	1.40324	up	Cg7g016940	6.14117e-05	-1.12767	down					Cg6g014010	5.76205e-08	-1.15952	down
Cg3g008490	6.89673e-12	1.26409	up	Cg7g018180	6.3676e-06	-1.0139	down					Cg6g014180	1.07374e-05	1.76578	up
Cg3g008970	1.27888e-08	2.69221	up	Cg7g018230	4.0285e-05	1.33322	up					Cg6g014580	0.0060424	-2.07145	down
Cg3g009290	5.58465e-08	-1.34814	down	Cg7g018490	3.65878e-23	5.32414	up					Cg6g014880	2.87425e-09	-1.02971	down
Cg3g009340	9.39383e-33	4.86732	up	Cg7g018560	5.73096e-08	1.42779	up					Cg6g015810	2.81673e-05	-2.60369	down
Cg3g009350	5.82024e-08	1.91389	up	Cg7g018630	6.08172e-10	-1.11408	down					Cg6g015870	5.77086e-11	-1.51505	down
Cg3g009450	0.00193936	1.03783	up	Cg7g018750	1.68538e-34	2.32018	up					Cg6g016070	0.000696257	1.0036	up
Cg3g009530	0.000943235	1.30766	up	Cg7g018810	2.06934e-07	1.07998	up					Cg6g016390	6.76807e-05	-2.47976	down
Cg3g009540	8.26152e-07	-1.14875	down	Cg7g018870	5.1573e-06	1.46537	up					Cg6g016740	1.7167e-07	-1.41879	down
Cg3g009590	5.60521e-07	-2.0513	down	Cg7g019010	1.77128e-08	-1.98052	down					Cg6g016810	6.49444e-12	-1.35119	down
Cg3g009600	0.00604661	-1.02578	down	Cg7g019520	0.00107938	1.67727	up					Cg6g017010	1.97009e-13	-3.02739	down
Cg3g009670	1.54226e-07	-1.4888	down	Cg7g019600	1.8034e-07	1.2539	up					Cg6g017330	0.00298296	2.11813	up
Cg3g009750	1.34526e-13	-1.41639	down	Cg7g019730	1.19863e-05	-1.15238	down					Cg6g017560	3.92074e-14	-1.31541	down
Cg3g009760	0.00162792	-1.41779	down	Cg7g019740	2.05903e-11	-2.61451	down					Cg6g017580	3.99079e-21	-5.69528	down
Cg3g010040	9.93564e-27	3.92829	up	Cg7g020060	0.00160352	1.58968	up					Cg6g017890	2.34475e-13	1.74305	up
Cg3g010060	3.76004e-10	-1.97938	down	Cg7g020180	7.98718e-05	2.32069	up					Cg6g017970	1.11964e-06	-2.18565	down
Cg3g010180	6.39243e-05	1.01742	up	Cg7g020530	1.64298e-21	1.83811	up					Cg6g018200	0.00839495	-1.40052	down
Cg3g010190	3.97176e-16	Inf	up	Cg7g020770	1.24409e-13	-Inf	down					Cg6g018300	1.83301e-21	-1.60328	down
Cg3g010300	0.00604458	1.14868	up	Cg7g020850	1.13542e-18	6.35421	up					Cg6g018580	1.44964e-06	-3.25586	down
Cg3g010360	6.12133e-12	1.28728	up	Cg7g020860	7.3822e-05	1.1281	up					Cg6g018660	0.000509928	-1.57923	down
Cg3g010370	0.000823083	1.09822	up	Cg7g021200	2.05933e-09	4.01814	up					Cg6g018990	5.49788e-05	2.6215	up
Cg3g010580	9.04343e-14	5.50398	up	Cg7g021310	0.00886672	1.04452	up					Cg6g019280	0.00165348	-1.25449	down
Cg3g010590	1.44374e-08	3.56346	up	Cg7g021320	7.1494e-195	5.9446	up					Cg6g019450	0.000691497	2.3005	up
Cg3g010640	0.000792795	1.97519	up	Cg7g021690	0.00139862	2.3555	up					Cg6g019550	0.00557756	-1.13727	down
Cg3g010720	3.971e-10	1.13948	up	Cg7g022190	7.36591e-74	4.48011	up					Cg6g019650	0.0012528	-2.46239	down
Cg3g011580	0.00472511	-1.43556	down	Cg7g022200	1.15337e-06	2.86709	up					Cg6g019910	1.89376e-06	-2.29714	down
Cg3g011680	0.00404692	1.27378	up	Cg7g022240	4.46752e-07	1.56503	up					Cg6g019920	8.04337e-26	-1.89459	down
Cg3g011740	1.09501e-06	2.81101	up	Cg7g022360	0.000661953	-1.13809	down					Cg6g020020	2.79634e-20	-1.585	down
Cg3g011820	2.51608e-21	-2.03898	down	Cg7g022380	1.80783e-19	1.65395	up					Cg6g020050	1.61883e-05	-1.57482	down
Cg3g012010	4.30428e-10	1.23238	up	Cg7g022390	4.78702e-05	1.72377	up					Cg6g020070	9.13677e-05	-1.60237	down
Cg3g012020	0.00101981	-1.43872	down	Cg7g022640	0.00954459	1.94227	up					Cg6g020580	3.10137e-27	-1.87129	down
Cg3g012080	2.34106e-10	3.26688	up	Cg7g022750	1.32987e-05	2.55544	up					Cg6g023210	0.000136942	-1.04276	down
Cg3g012090	4.14769e-15	6.681	up	Cg7g022850	2.42082e-05	-1.25012	down					Cg6g023590	3.49941e-09	-2.01428	down
Cg3g012100	4.73809e-11	1.73568	up	Cg7g023190	1.0356e-14	7.35198	up					Cg6g023730	2.82923e-06	-1.09102	down
Cg3g012140	3.36251e-29	2.07964	up	Cg7g023380	7.35892e-14	Inf	up					Cg6g024280	0.000123703	-2.62827	down
Cg3g012200	4.58516e-07	1.05641	up	Cg7g023640	1.31089e-06	4.09275	up					Cg6g024560	2.97885e-11	-1.71773	down
Cg3g012290	0.000101772	1.37402	up	Cg7g023650	0.000175251	1.12259	up					Cg6g024720	1.05671e-17	-1.76509	down
Cg3g012420	2.7744e-08	2.61605	up	Cg7g023670	8.22149e-05	1.59906	up					Cg6g024940	1.83966e-09	-1.98675	down
Cg3g012510	3.98571e-16	2.33612	up	Cg7g023680	7.751e-07	3.50756	up					Cg6g024950	6.95447e-16	-3.3158	down
Cg3g012660	0.000381669	1.25192	up	Cg7g023690	0.000166412	1.15909	up					Cg6g025010	0.00115367	-1.55529	down
Cg3g012670	7.08108e-19	-2.5345	down	Cg8g000490	0.00326335	-1.09461	down					Cg6g025070	6.12449e-05	2.49493	up
Cg3g012750	1.33934e-21	1.73722	up	Cg8g000790	0.00507824	1.6054	up					Cg6g025130	5.55419e-08	-2.19134	down
Cg3g012810	0.00483766	1.70134	up	Cg8g000960	1.03171e-19	-2.09294	down					Cg6g025870	2.1261e-12	-1.50973	down
Cg3g012870	1.94492e-17	-2.04356	down	Cg8g001290	7.91285e-09	-1.19289	down					Cg7g000160	3.34521e-14	-1.28857	down
Cg3g012900	1.16333e-19	Inf	up	Cg8g001750	0.00777001	1.32884	up					Cg7g000250	4.42997e-09	-1.04247	down
Cg3g012980	1.47955e-11	2.91414	up	Cg8g002160	7.7118e-11	3.88614	up					Cg7g000320	0.000418196	-1.73	down
Cg3g013000	7.62546e-68	3.42614	up	Cg8g002580	0.000144418	-1.15304	down					Cg7g000580	8.6959e-07	-1.95178	down
Cg3g013030	1.11012e-05	2.15334	up	Cg8g002820	0.00225998	2.18598	up					Cg7g000970	7.11819e-11	1.29191	up
Cg3g013040	0.00225994	1.35843	up	Cg8g003610	0.00566748	-1.31345	down					Cg7g001030	4.85541e-09	-1.09536	down
Cg3g013090	0.00233769	1.82021	up	Cg8g003850	6.41764e-10	1.20851	up					Cg7g001130	0.000617201	-2.3229	down
Cg3g013180	6.52717e-07	2.23391	up	Cg8g003880	9.69194e-06	2.21018	up					Cg7g001150	1.00528e-11	-1.68994	down
Cg3g013240	2.71187e-33	5.12663	up	Cg8g003950	3.29993e-11	1.30343	up					Cg7g001270	4.87043e-13	-1.48693	down
Cg3g013250	1.45483e-57	3.83887	up	Cg8g004400	0.000129409	-2.19073	down					Cg7g001670	1.78149e-10	-5.38858	down
Cg3g013290	1.79633e-08	2.79339	up	Cg8g004540	1.02881e-05	1.4255	up					Cg7g001730	0.00433172	2.58524	up
Cg3g013420	2.03712e-08	1.58166	up	Cg8g004560	4.96598e-16	-1.50276	down					Cg7g001800	0.00151383	-2.59014	down
Cg3g013550	3.97466e-07	2.51805	up	Cg8g004580	0.000873507	1.91742	up					Cg7g002040	1.74844e-14	2.02427	up
Cg3g013740	1.47606e-06	2.68336	up	Cg8g005130	2.58746e-74	-Inf	down					Cg7g002370	0.00542869	1.17304	up
Cg3g013760	1.91565e-07	3.24602	up	Cg8g005760	5.83091e-34	-Inf	down					Cg7g002810	1.96047e-12	1.35979	up
Cg3g013780	2.47901e-17	2.26031	up	Cg8g005800	2.33786e-73	3.53345	up					Cg7g003310	1.91779e-10	-1.19885	down
Cg3g013790	2.81333e-05	1.69693	up	Cg8g005840	0.00820346	1.27371	up					Cg7g003460	9.26693e-07	-2.14414	down
Cg3g013800	1.99271e-07	1.41198	up	Cg8g006020	1.01749e-06	-2.37627	down					Cg7g003600	6.14672e-05	-1.90937	down
Cg3g013900	0.000298147	-1.00012	down	Cg8g006030	0.00546717	1.22175	up					Cg7g003610	0.0031202	-1.3997	down
Cg3g013960	1.50485e-36	3.16979	up	Cg8g006940	0.000666213	-1.83811	down					Cg7g003830	0.00608302	-1.45425	down
Cg3g014020	8.2039e-07	1.64723	up	Cg8g008710	2.85597e-07	-1.03438	down					Cg7g003920	4.22228e-06	-2.0574	down
Cg3g014190	0.00707287	1.02097	up	Cg8g008950	0.00160947	-1.57673	down					Cg7g004460	0.00936743	-1.8902	down
Cg3g014390	2.2649e-06	2.89934	up	Cg8g010780	0.000553371	-2.17478	down					Cg7g004490	6.36704e-05	-2.16065	down
Cg3g014440	3.97615e-09	1.23895	up	Cg8g011290	3.50575e-15	3.05327	up					Cg7g004530	4.90083e-13	-1.33929	down
Cg3g014460	6.19998e-14	1.4313	up	Cg8g012040	0.000558144	1.08774	up					Cg7g004540	7.70377e-14	-1.27654	down
Cg3g014500	1.12633e-12	1.98226	up	Cg8g012680	0.000185106	3.02332	up					Cg7g004890	2.32871e-06	-2.28591	down
Cg3g014570	0.00465245	1.66133	up	Cg8g013670	2.00612e-06	2.61291	up					Cg7g004970	0.00604108	-1.64028	down
Cg3g014780	0.000147718	2.14982	up	Cg8g013740	2.1042e-10	-1.57553	down					Cg7g005510	0.00430201	1.02118	up
Cg3g014800	0.000241459	-2.0656	down	Cg8g013900	1.34431e-21	-Inf	down					Cg7g005560	0.00022345	1.69632	up
Cg3g014810	3.33466e-05	-1.45513	down	Cg8g018160	1.77406e-10	-1.08469	down					Cg7g005800	3.56902e-07	1.24908	up
Cg3g014870	5.39901e-15	1.44311	up	Cg8g018600	5.12123e-06	-2.58181	down					Cg7g006450	0.00252729	1.16266	up
Cg3g014910	9.1698e-10	3.99447	up	Cg8g018870	2.44234e-07	-1.23747	down					Cg7g006580	2.20343e-15	-1.3835	down
Cg3g014980	4.51082e-12	1.93063	up	Cg8g019380	7.79516e-05	-2.36076	down					Cg7g006780	1.6372e-14	-1.66928	down
Cg3g015020	0.000770261	2.04506	up	Cg8g019580	7.53153e-16	1.32554	up					Cg7g006810	0.000143912	-2.37258	down
Cg3g015290	8.6147e-10	-4.05016	down	Cg8g019920	0.00360589	-1.83132	down					Cg7g006820	1.18601e-06	-1.17668	down
Cg3g015300	1.45161e-27	3.75882	up	Cg8g020280	2.42052e-05	-1.56246	down					Cg7g006970	3.74534e-16	-2.2154	down
Cg3g015460	0.00388018	-1.70355	down	Cg8g020710	4.78999e-07	-1.30368	down					Cg7g007040	8.86418e-09	1.15397	up
Cg3g015480	0.00571906	1.40183	up	Cg8g021570	0.0014795	-2.32956	down					Cg7g007390	5.73778e-24	-2.20477	down
Cg3g015560	3.46697e-50	5.19443	up	Cg8g021580	2.07958e-10	3.78918	up					Cg7g007680	1.13801e-09	1.05201	up
Cg3g015760	9.4457e-09	1.06235	up	Cg8g022230	6.09669e-10	-1.60112	down					Cg7g007750	5.09485e-11	1.24913	up
Cg3g015820	0.00238278	1.07725	up	Cg8g022430	2.90392e-07	1.37089	up					Cg7g007780	1.1697e-13	1.36408	up
Cg3g015860	2.92194e-24	1.84766	up	Cg8g022490	8.35565e-09	-1.74021	down					Cg7g007800	3.48975e-12	1.22994	up
Cg3g015880	2.19036e-19	3.25353	up	Cg8g022640	2.35638e-36	-Inf	down					Cg7g007810	6.63224e-23	1.84957	up
Cg3g016100	2.42819e-11	1.45094	up	Cg8g023080	4.33582e-14	2.81057	up					Cg7g007870	8.7499e-25	-4.05617	down
Cg3g016360	6.35096e-23	-3.43692	down	Cg8g023200	0.00103314	-1.51725	down					Cg7g007880	2.7636e-07	1.74746	up
Cg3g016500	0.00139152	1.59636	up	Cg8g023260	1.33052e-15	-1.40646	down					Cg7g007890	1.9687e-74	-3.52942	down
Cg3g016520	0.00145398	1.78289	up	Cg8g023300	4.29151e-07	-1.492	down					Cg7g008470	2.39012e-07	1.01724	up
Cg3g016530	4.57163e-58	4.29253	up	Cg8g023380	0.000821807	-1.27177	down					Cg7g008480	4.41513e-06	1.16747	up
Cg3g016650	1.6854e-07	1.12025	up	Cg8g023400	0.000220501	2.4474	up					Cg7g008840	0.000530818	-2.3969	down
Cg3g016700	2.60508e-18	1.58606	up	Cg8g023450	0.000775118	1.91445	up					Cg7g009420	3.25539e-05	1.25069	up
Cg3g016740	0.00152205	-1.01545	down	Cg8g023460	0.00163738	-1.08521	down					Cg7g010070	0.00658605	2.27831	up
Cg3g016800	1.47201e-14	5.51639	up	Cg8g023720	7.90595e-186	-11.4897	down					Cg7g010370	7.34621e-09	-1.01096	down
Cg3g016920	9.20816e-20	-2.1504	down	Cg8g024120	1.44657e-05	1.13884	up					Cg7g010660	0.00142414	1.16006	up
Cg3g017010	1.10903e-05	2.68596	up	Cg8g024230	2.82999e-06	2.07618	up					Cg7g010820	0.00981695	1.67147	up
Cg3g017130	3.02207e-07	-1.3669	down	Cg8g024330	1.09453e-114	4.45832	up					Cg7g011030	5.86512e-37	-2.33656	down
Cg3g017190	7.10921e-63	4.78253	up	Cg8g024340	3.43804e-05	1.21457	up					Cg7g011080	0.00109197	-1.36515	down
Cg3g017200	4.38617e-80	5.47603	up	Cg8g024350	0.0074092	1.39111	up					Cg7g011470	2.94561e-06	-2.19456	down
Cg3g017470	0.000121285	1.07877	up	Cg8g024480	1.31381e-05	-1.00968	down					Cg7g011540	2.96803e-09	-1.03056	down
Cg3g017510	5.04178e-06	-1.17173	down	Cg8g024830	3.57714e-57	7.37909	up					Cg7g011870	2.5135e-12	-1.48517	down
Cg3g017530	8.5594e-08	-1.23379	down	Cg9g000010	6.33162e-07	3.31251	up					Cg7g011910	0.00961686	-1.72561	down
Cg3g017550	1.3818e-10	1.39146	up	Cg9g000200	1.8915e-06	2.95195	up					Cg7g012060	0.00643308	-1.54837	down
Cg3g017660	1.49424e-08	1.47273	up	Cg9g000400	5.58599e-06	1.8918	up					Cg7g012340	0.0037982	-1.90172	down
Cg3g017800	1.35194e-31	3.00556	up	Cg9g000740	2.02911e-11	2.26847	up					Cg7g012680	0.00680169	-1.90902	down
Cg3g017810	1.65144e-05	1.17532	up	Cg9g000750	2.7076e-35	2.24288	up					Cg7g013150	0.00864242	1.02872	up
Cg3g018170	7.32702e-06	1.42745	up	Cg9g000760	1.66857e-14	4.81906	up					Cg7g013430	4.3694e-06	-1.10553	down
Cg3g018190	2.39149e-58	-Inf	down	Cg9g000960	1.33239e-05	2.11886	up					Cg7g013910	0.00227297	-1.08812	down
Cg3g018210	6.06464e-10	1.2874	up	Cg9g001000	2.48932e-07	3.73429	up					Cg7g014050	0.00271742	1.42723	up
Cg3g018260	5.15561e-09	3.76765	up	Cg9g001010	0.00303576	1.47164	up					Cg7g014400	3.77582e-07	1.02085	up
Cg3g018320	3.59778e-05	1.04148	up	Cg9g001630	3.41783e-10	5.27385	up					Cg7g014410	5.58999e-18	-1.76426	down
Cg3g018540	8.10429e-06	-1.06045	down	Cg9g001720	0.00241417	1.52135	up					Cg7g014420	5.48769e-09	-2.02981	down
Cg3g018650	0.00544745	1.53679	up	Cg9g001850	0.00554755	-1.08255	down					Cg7g014470	3.14646e-05	-1.47494	down
Cg3g018850	4.03535e-05	-1.12653	down	Cg9g001930	1.64633e-09	-1.03951	down					Cg7g014520	4.1604e-20	-2.52752	down
Cg3g018950	6.60148e-07	1.12073	up	Cg9g002020	1.12004e-05	1.00311	up					Cg7g014610	0.00252729	-1.77438	down
Cg3g019060	4.7635e-06	1.2531	up	Cg9g002050	3.01182e-09	1.15001	up					Cg7g014700	0.00016064	-1.17466	down
Cg3g019070	0.000710338	1.96593	up	Cg9g002230	1.17422e-08	-1.38423	down					Cg7g015180	0.00413009	-1.52291	down
Cg3g019120	4.04298e-06	1.11482	up	Cg9g002330	2.9018e-24	-1.92961	down					Cg7g015320	0.000960514	1.8442	up
Cg3g019200	2.35959e-08	1.13671	up	Cg9g003340	8.83391e-26	3.34485	up					Cg7g015370	1.7977e-11	-2.25318	down
Cg3g019290	0.000142435	2.60982	up	Cg9g003460	1.63587e-06	-1.2437	down					Cg7g016300	0.000386657	-2.07752	down
Cg3g019350	1.20286e-05	-1.55901	down	Cg9g003470	9.82723e-06	-1.94499	down					Cg7g016490	4.55088e-07	-1.23555	down
Cg3g020260	1.919e-05	1.09244	up	Cg9g003540	2.37576e-09	-1.08808	down					Cg7g016730	4.70227e-06	-1.06994	down
Cg3g020340	3.28144e-08	-1.34336	down	Cg9g003780	2.04604e-22	-1.71712	down					Cg7g016740	1.27307e-14	-1.43514	down
Cg3g020360	0.00769363	1.08226	up	Cg9g003870	0.00720632	1.20691	up					Cg7g017140	4.71788e-09	-1.13534	down
Cg3g020450	1.19392e-43	2.54589	up	Cg9g004430	0.00168548	-1.78528	down					Cg7g017440	0.000169524	1.23795	up
Cg3g020540	8.79887e-06	1.83203	up	Cg9g004440	1.29764e-10	1.67807	up					Cg7g017610	1.96867e-09	-1.05028	down
Cg3g020580	2.85431e-13	-1.4278	down	Cg9g004650	6.82269e-15	-4.07452	down					Cg7g018230	5.23366e-12	-1.58108	down
Cg3g020790	0.000208532	2.7628	up	Cg9g004810	4.97014e-73	-3.21483	down					Cg7g018490	1.15504e-06	-1.56449	down
Cg3g020860	1.15724e-13	1.3491	up	Cg9g004840	0.00018636	-1.02959	down					Cg7g018510	1.98432e-16	-1.42321	down
Cg3g020910	3.26938e-10	3.45673	up	Cg9g005040	1.1022e-238	-Inf	down					Cg7g018560	5.45612e-11	-1.2874	down
Cg3g020920	7.44804e-21	1.75561	up	Cg9g005530	2.18919e-24	-1.69026	down					Cg7g018570	3.91973e-08	1.20772	up
Cg3g020980	0.00154068	1.92215	up	Cg9g005760	0.00431587	-1.67095	down					Cg7g018750	3.98973e-09	-1.03985	down
Cg3g021000	3.74198e-25	9.49794	up	Cg9g005820	2.06006e-27	8.97308	up					Cg7g018810	2.14046e-10	-1.16619	down
Cg3g021050	1.52043e-05	-1.06432	down	Cg9g006210	0.00753109	-1.67198	down					Cg7g018870	3.35244e-10	-1.4646	down
Cg3g021140	0.0047314	1.42892	up	Cg9g006320	4.68185e-20	2.74027	up					Cg7g018930	0.000821488	-2.00442	down
Cg3g021380	1.86745e-05	1.3687	up	Cg9g006330	3.50498e-16	2.10854	up					Cg7g019070	3.48391e-05	2.67493	up
Cg3g021510	1.02902e-112	Inf	up	Cg9g006370	3.16772e-08	3.73404	up					Cg7g019600	1.34477e-06	-1.00105	down
Cg3g021520	6.09209e-05	1.1756	up	Cg9g006420	3.35986e-25	4.25259	up					Cg7g019840	0.00453736	-1.45282	down
Cg3g021570	1.00495e-05	-2.65138	down	Cg9g006440	4.10999e-07	2.57334	up					Cg7g019990	5.08909e-15	2.67874	up
Cg3g021630	6.43177e-07	1.49399	up	Cg9g006700	0.00333174	1.01843	up					Cg7g020060	8.24321e-05	-1.45016	down
Cg3g021660	5.90336e-05	1.42843	up	Cg9g007480	5.09178e-06	1.21873	up					Cg7g020070	3.3559e-06	-2.26223	down
Cg3g021800	0.000107326	2.35699	up	Cg9g007850	0.000290827	-1.39208	down					Cg7g020390	0.00884595	1.21055	up
Cg3g021810	8.29424e-08	-3.35876	down	Cg9g008110	8.69775e-14	1.2842	up					Cg7g020500	2.50169e-07	1.34128	up
Cg3g021990	1.8951e-05	-1.77018	down	Cg9g008990	1.20104e-06	1.48008	up					Cg7g020530	1.40388e-22	-1.66485	down
Cg3g022040	1.28652e-15	4.12961	up	Cg9g009880	6.01002e-08	-1.02334	down					Cg7g020690	9.87499e-08	-1.15599	down
Cg3g022080	0.00129581	1.02983	up	Cg9g009980	0.00159586	-2.04985	down					Cg7g020850	3.13464e-07	-2.03606	down
Cg3g022110	1.92335e-49	6.07421	up	Cg9g010350	1.73751e-18	1.44098	up					Cg7g020860	8.49286e-10	-1.34234	down
Cg3g022140	1.69136e-05	1.37843	up	Cg9g010360	4.90781e-10	1.58205	up					Cg7g021170	0.00396134	2.00341	up
Cg3g022190	1.21153e-09	1.18646	up	Cg9g011000	4.96747e-05	1.24189	up					Cg7g021200	1.61655e-10	-2.661	down
Cg3g022220	2.0381e-21	2.10004	up	Cg9g011540	3.43036e-07	1.55209	up					Cg7g021210	2.92541e-05	-1.14838	down
Cg3g022230	0.00720999	3.63333	up	Cg9g011680	0.000683	1.66056	up					Cg7g021790	0.000896017	1.13818	up
Cg3g022250	9.05094e-24	-3.57223	down	Cg9g013160	8.1725e-06	3.34298	up					Cg7g021880	0.00189546	7.42447	up
Cg3g022260	0.00111406	-1.12683	down	Cg9g014890	1.63892e-05	-1.87457	down					Cg7g021910	0.00141679	-2.10628	down
Cg3g022440	4.04402e-10	-1.87744	down	Cg9g015160	6.55472e-09	-1.09167	down					Cg7g022130	4.28079e-19	-1.71448	down
Cg3g022710	0.000281932	1.73416	up	Cg9g016130	8.02632e-12	-1.16348	down					Cg7g022190	3.52576e-12	-1.2704	down
Cg3g022800	5.56746e-05	2.32056	up	Cg9g016550	1.03756e-09	4.95052	up					Cg7g022200	0.000199916	-1.69002	down
Cg3g022900	0.000810328	1.15673	up	Cg9g016720	0.000140738	-2.86123	down					Cg7g022380	2.32292e-31	2.2857	up
Cg3g023050	5.59139e-19	1.9344	up	Cg9g017080	0.000122299	-2.02267	down					Cg7g022390	4.34757e-08	2.29114	up
Cg3g023140	1.63113e-38	3.43245	up	Cg9g017250	1.29487e-06	1.22388	up					Cg7g022510	0.00208756	2.12278	up
Cg3g023150	7.81524e-14	-1.35902	down	Cg9g018290	0.0039529	-1.44502	down					Cg7g022550	0.000247219	-2.45216	down
Cg3g023350	4.23671e-52	2.81552	up	Cg9g018590	7.51677e-08	1.50565	up					Cg7g022850	0.0029257	1.39864	up
Cg3g023440	2.00525e-06	-1.0657	down	Cg9g018640	0.00206952	-1.72647	down					Cg7g023190	0.000235236	-1.94844	down
Cg3g023500	1.56703e-17	5.99465	up	Cg9g018670	0.0010237	-2.24639	down					Cg7g023380	5.06931e-05	-2.25098	down
Cg3g023510	0.00347852	1.79185	up	Cg9g019270	8.53235e-05	1.47673	up					Cg7g023650	2.02324e-21	-1.91616	down
Cg3g023540	0.00425641	-1.13087	down	Cg9g019570	0.000109264	2.88906	up					Cg7g023660	0.00116842	-1.906	down
Cg3g023560	0.000716087	-1.05892	down	Cg9g019580	0.000109011	1.22793	up					Cg7g023680	3.34521e-14	6.92304	up
Cg3g023620	3.8923e-06	-1.17876	down	Cg9g019710	5.85535e-19	1.95131	up					Cg7g023750	0.000178528	-2.3943	down
Cg3g023700	7.35549e-10	-2.55322	down	Cg9g019720	3.91962e-05	3.00113	up					Cg7g023910	1.94366e-11	-2.23112	down
Cg3g023740	2.53894e-05	1.02386	up	Cg9g020280	0.00411254	1.78241	up					Cg8g000200	1.86321e-05	-1.00437	down
Cg3g023780	0.00256067	1.09893	up	Cg9g020390	0.00150484	1.05432	up					Cg8g000210	4.88918e-07	-1.96758	down
Cg3g023850	0.000107175	2.19987	up	Cg9g021300	0.000371311	-1.55977	down					Cg8g000790	5.97935e-05	2.2588	up
Cg3g024040	1.14916e-07	2.07164	up	Cg9g021310	9.9764e-05	-1.23746	down					Cg8g000800	0.000536424	1.74359	up
Cg3g024160	5.21013e-43	-3.58187	down	Cg9g021330	8.71696e-06	-1.86686	down					Cg8g001140	2.61723e-07	1.33072	up
Cg3g024170	0.00178147	1.42172	up	Cg9g021520	2.42211e-59	Inf	up					Cg8g001440	0.00821052	1.46931	up
Cg3g024180	1.1109e-10	1.18123	up	Cg9g021670	2.27802e-12	-1.16325	down					Cg8g001540	2.4902e-09	1.02925	up
Cg3g024300	3.11185e-14	Inf	up	Cg9g021700	1.17822e-07	1.12526	up					Cg8g001780	0.000199916	1.61896	up
Cg3g024430	1.77758e-14	6.44242	up	Cg9g021740	1.35695e-08	2.40731	up					Cg8g002380	1.03492e-05	-2.21359	down
Cg3g024470	0.000468922	-2.12224	down	Cg9g022180	6.23466e-20	4.73317	up					Cg8g002570	0.00148458	-2.1938	down
Cg3g024580	1.83568e-25	1.89989	up	Cg9g022830	2.34221e-07	-1.38045	down					Cg8g002820	0.00107015	2.2654	up
Cg3g024600	3.44016e-30	Inf	up	Cg9g022870	2.16132e-10	-1.37151	down					Cg8g002830	7.27678e-11	1.61347	up
Cg3g024640	1.81491e-10	-1.2758	down	Cg9g023260	0.000106873	-1.63532	down					Cg8g002850	1.13818e-09	1.12477	up
Cg3g024650	2.22928e-12	-1.53113	down	Cg9g023680	0.000773302	1.60953	up					Cg8g003300	8.03055e-09	-1.49431	down
Cg3g024770	4.85504e-08	1.03717	up	Cg9g024270	1.89707e-10	6.97912	up					Cg8g003320	0.00176135	-2.05756	down
Cg3g024910	0.000855249	6.70813	up	Cg9g024430	5.97046e-11	1.80945	up					Cg8g003330	0.00039143	-1.24778	down
Cg3g024920	3.20295e-27	1.96133	up	Cg9g024960	1.8301e-35	2.30782	up					Cg8g003690	3.56831e-07	-2.15859	down
Cg3g024980	1.37639e-07	2.14369	up	Cg9g024970	2.14864e-14	7.30673	up					Cg8g003790	3.43968e-17	-1.45487	down
Cg3g025050	1.52733e-30	-2.09383	down	Cg9g025230	2.9426e-09	-2.42923	down					Cg8g003800	4.43102e-08	-2.37539	down
Cg3g025170	1.50021e-10	-2.61503	down	Cg9g026130	2.19137e-131	6.77225	up					Cg8g003950	4.05591e-19	-1.54741	down
Cg3g025180	9.43206e-08	3.3459	up	Cg9g026770	7.82825e-34	2.9051	up					Cg8g004210	0.00125966	-1.49668	down
Cg3g025250	1.30301e-15	-2.62694	down	Cg9g026850	7.69871e-07	1.20894	up					Cg8g004560	2.97194e-15	-1.52337	down
Cg3g025330	2.30727e-10	-1.75538	down	Cg9g026890	7.24596e-44	4.87677	up					Cg8g004580	2.3162e-05	-1.75518	down
Cg3g025440	0.00133478	1.0041	up	Cg9g026970	5.3925e-09	1.27941	up					Cg8g004740	3.48028e-06	-2.77136	down
Cg3g025600	5.82873e-06	-1.0826	down	Cg9g027120	8.60138e-09	1.12225	up					Cg8g005150	0.00360897	-1.01126	down
Cg3g025850	5.76884e-07	2.33866	up	Cg9g027210	3.31469e-06	-2.4974	down					Cg8g005280	0.000561194	1.22984	up
Cg3g025890	0.00031647	1.93906	up	Cg9g027220	0.00595441	-2.10039	down					Cg8g005320	0.00035042	5.18371	up
Cg3g025970	8.6382e-08	-1.09545	down	Cg9g027370	7.94136e-07	3.63234	up					Cg8g005770	0.00177526	-1.72999	down
Cg3g025980	3.25511e-05	1.91931	up	Cg9g027410	1.02968e-05	-2.44315	down					Cg8g005840	0.0016934	-1.14873	down
Cg4g000050	0.000391971	1.69924	up	Cg9g027800	3.36399e-26	8.73891	up					Cg8g006070	1.01091e-16	-2.34145	down
Cg4g000150	1.00614e-06	-1.08933	down	Cg9g027810	1.12043e-10	2.16798	up					Cg8g006080	1.58535e-06	2.77801	up
Cg4g000310	6.29806e-16	1.46421	up	Cg9g027820	8.45541e-16	5.11404	up					Cg8g006340	6.32038e-16	-1.39755	down
Cg4g000340	0.000318161	-1.11759	down	Cg9g028060	6.07683e-27	1.84988	up					Cg8g006420	4.0208e-06	-1.86207	down
Cg4g000360	1.90131e-12	1.83886	up	Cg9g028280	1.46138e-17	-1.52836	down					Cg8g006940	0.000321122	2.44447	up
Cg4g000620	0.00771214	-1.32371	down	Cg9g028610	2.97131e-47	3.03983	up					Cg8g007050	2.62134e-09	-1.19765	down
Cg4g000630	1.21797e-06	2.38308	up	Cg9g028710	1.21449e-09	3.40764	up					Cg8g007820	4.44109e-05	-2.35506	down
Cg4g000830	9.64149e-18	2.87461	up	Cg9g029620	1.25818e-10	1.14451	up					Cg8g007850	0.00779324	-2.01772	down
Cg4g000840	1.90004e-17	4.17754	up	CgUng001430	3.32454e-05	2.43978	up					Cg8g010500	0.0017965	1.18805	up
Cg4g000850	2.66072e-09	2.93485	up	CgUng001930	0.00757324	1.88747	up					Cg8g010540	4.32894e-05	1.08494	up
Cg4g000870	0.00174044	2.35546	up	CgUng002190	0.00016396	-1.91734	down					Cg8g010600	0.00132724	1.97657	up
Cg4g000940	1.3099e-11	-1.68699	down	CgUng002260	5.986e-05	1.64451	up					Cg8g011060	0.00256642	1.98402	up
Cg4g000950	4.05735e-10	1.16661	up	CgUng002730	2.17819e-15	-1.45263	down					Cg8g011270	4.0193e-22	-5.15548	down
Cg4g000980	1.70671e-05	1.32143	up	CgUng002910	4.1799e-08	1.18292	up					Cg8g011280	9.36466e-11	-3.85919	down
Cg4g001050	8.64943e-08	-1.28916	down	CgUng003480	5.01669e-10	1.76113	up					Cg8g011290	4.58341e-85	-3.70544	down
Cg4g001110	0.00502569	1.27755	up	CgUng004680	1.35703e-06	-2.66492	down					Cg8g012040	8.31552e-08	1.80808	up
Cg4g001140	0.000511233	1.04895	up	CgUng004910	1.85573e-13	-1.22413	down					Cg8g012480	0.000536134	-1.78354	down
Cg4g001170	0.000164722	1.38988	up	CgUng005770	2.10745e-34	-2.00446	down					Cg8g013530	0.00147456	1.39651	up
Cg4g001190	0.00661264	-1.97381	down	CgUng005930	0.000223575	-1.6033	down					Cg8g013560	0.000637333	1.93208	up
Cg4g001420	1.13029e-08	2.17489	up	CgUng006030	4.55743e-08	-1.55241	down					Cg8g013570	0.00367312	1.65683	up
Cg4g001550	8.91735e-05	2.38059	up	CgUng009020	0.00226035	2.1549	up					Cg8g013590	0.000528774	1.38133	up
Cg4g001630	0.00322673	2.87394	up	CgUng009590	0.000231261	2.83172	up					Cg8g013600	1.09197e-06	1.62627	up
Cg4g001660	0.00516133	-1.03806	down	CgUng009700	0.00117079	-2.2188	down					Cg8g013610	1.50751e-06	2.32282	up
Cg4g001810	0.00314131	-1.8212	down	CgUng010550	7.80611e-07	3.64464	up					Cg8g014060	5.18492e-24	-1.70284	down
Cg4g002060	1.00423e-22	7.83235	up	CgUng012720	1.46094e-05	4.32271	up					Cg8g014070	1.29341e-29	-2.26024	down
Cg4g002120	3.26492e-06	-2.08116	down	CgUng014450	1.97737e-07	3.32643	up					Cg8g014100	2.84008e-15	-3.03295	down
Cg4g002200	7.31631e-07	-1.00165	down	CgUng019330	0.0023849	1.80501	up					Cg8g018110	0.00045366	-1.11426	down
Cg4g002240	5.66602e-08	3.51016	up	CgUng019650	4.20634e-07	3.51118	up					Cg8g018400	0.00187856	2.05818	up
Cg4g002520	2.37433e-08	3.20416	up	CgUng020690	0.00867892	-1.55298	down					Cg8g018410	0.00108851	1.82492	up
Cg4g002560	0.000144777	1.07977	up	fructus_aurantii_newGene_1126	0.000263479	2.55662	up					Cg8g018420	3.73445e-06	1.94601	up
Cg4g002570	0.00776461	-1.61622	down	fructus_aurantii_newGene_1170	0.000159159	2.32001	up					Cg8g018460	0.000208046	2.51497	up
Cg4g002600	1.5176e-10	-1.25933	down	fructus_aurantii_newGene_1255	0.00690684	-1.76692	down					Cg8g018470	0.000236299	1.76534	up
Cg4g002610	0.000251706	1.51931	up	fructus_aurantii_newGene_1258	0.000109945	2.91879	up					Cg8g018570	0.00176294	2.20598	up
Cg4g002940	8.29045e-05	1.1544	up	fructus_aurantii_newGene_1319	1.16264e-07	-1.25512	down					Cg8g018760	4.83422e-12	-1.30345	down
Cg4g002970	1.84897e-05	2.42216	up	fructus_aurantii_newGene_1404	2.56236e-07	1.13543	up					Cg8g019580	2.6067e-12	-1.29089	down
Cg4g003020	7.84168e-25	2.74728	up	fructus_aurantii_newGene_1460	2.32382e-06	3.8122	up					Cg8g019720	0.000794504	-1.1529	down
Cg4g003370	3.74424e-07	Inf	up	fructus_aurantii_newGene_1490	0.000539847	1.24733	up					Cg8g020010	2.31605e-05	-2.84133	down
Cg4g003380	0.000421571	1.12088	up	fructus_aurantii_newGene_1506	1.70693e-14	6.49591	up					Cg8g020330	1.58286e-12	-3.86594	down
Cg4g003450	1.0864e-08	3.36677	up	fructus_aurantii_newGene_1568	8.07983e-05	1.18022	up					Cg8g020480	1.20337e-09	-1.86028	down
Cg4g003670	4.81072e-06	-1.49962	down	fructus_aurantii_newGene_1582	1.05992e-15	-1.65247	down					Cg8g020640	2.20445e-05	-1.38734	down
Cg4g003720	1.05466e-09	1.20858	up	fructus_aurantii_newGene_1648	2.51651e-16	Inf	up					Cg8g020810	1.26268e-08	1.12649	up
Cg4g004170	3.86326e-09	1.0929	up	fructus_aurantii_newGene_1812	4.49908e-11	7.16551	up					Cg8g020830	0.000232211	-1.18655	down
Cg4g004360	5.52473e-16	1.55281	up	fructus_aurantii_newGene_1860	8.365e-07	3.32661	up					Cg8g020860	3.78122e-09	-1.71349	down
Cg4g004530	0.000123488	-1.85477	down	fructus_aurantii_newGene_1918	0.00643359	1.61268	up					Cg8g020910	0.0033853	1.60918	up
Cg4g004550	3.74173e-08	-1.71433	down	fructus_aurantii_newGene_2021	7.05996e-14	-2.02453	down					Cg8g021170	0.000593371	-1.53358	down
Cg4g004580	6.00538e-09	1.50972	up	fructus_aurantii_newGene_2100	0.000364683	1.07064	up					Cg8g021450	0.00023044	-1.09939	down
Cg4g004610	0.000906124	1.80661	up	fructus_aurantii_newGene_2101	0.00665291	1.06276	up					Cg8g021550	0.00131335	1.13689	up
Cg4g004680	1.03808e-17	1.82135	up	fructus_aurantii_newGene_2294	0.000334148	2.07527	up					Cg8g021560	0.00470313	-1.17433	down
Cg4g004700	2.21987e-08	1.14955	up	fructus_aurantii_newGene_2418	3.58242e-09	-1.082	down					Cg8g021580	7.99286e-14	-2.57995	down
Cg4g004790	1.15152e-07	1.25843	up	fructus_aurantii_newGene_2683	1.20522e-09	-1.23187	down					Cg8g022060	0.00400027	-1.12099	down
Cg4g004810	7.42886e-27	3.10681	up	fructus_aurantii_newGene_2687	0.000129933	2.01209	up					Cg8g022300	0.00102755	-1.12429	down
Cg4g005090	2.94339e-07	-3.09089	down	fructus_aurantii_newGene_2688	0.000597954	-1.54713	down					Cg8g022390	8.58008e-10	-1.17008	down
Cg4g005370	0.00174982	-1.123	down	fructus_aurantii_newGene_2745	1.27737e-14	Inf	up					Cg8g022430	9.1308e-23	-1.87511	down
Cg4g005420	3.35708e-05	-1.37828	down	fructus_aurantii_newGene_2813	0.00084019	2.06933	up					Cg8g023080	5.99876e-11	-1.14837	down
Cg4g005450	0.00137055	-1.27299	down	fructus_aurantii_newGene_2901	1.73762e-07	1.98301	up					Cg8g023100	1.35177e-05	3.89674	up
Cg4g005490	2.29361e-05	-2.59117	down	fructus_aurantii_newGene_31	1.15685e-34	5.82142	up					Cg8g023730	2.24011e-13	-1.51652	down
Cg4g005550	1.48682e-12	-2.03522	down	fructus_aurantii_newGene_32	1.83507e-39	5.41812	up					Cg8g024040	7.28005e-50	-3.97317	down
Cg4g005600	5.75063e-11	2.0599	up	fructus_aurantii_newGene_3218	0.00196896	1.89886	up					Cg8g024080	1.23193e-05	-4.5608	down
Cg4g005640	0.000102534	-1.04012	down	fructus_aurantii_newGene_3291	0.000945715	1.53926	up					Cg8g024340	4.23561e-07	-1.19003	down
Cg4g005660	0.00113874	1.8744	up	fructus_aurantii_newGene_3557	0.00759781	-1.68262	down					Cg8g024680	0.00537293	1.14124	up
Cg4g005670	3.51031e-53	3.0699	up	fructus_aurantii_newGene_4075	5.09041e-06	3.49098	up					Cg8g024830	3.14049e-45	-2.68838	down
Cg4g005740	2.92849e-20	-4.01102	down	fructus_aurantii_newGene_4490	3.55043e-05	-1.10302	down					Cg9g000200	0.00342201	-1.51144	down
Cg4g005870	1.87766e-08	2.16059	up	fructus_aurantii_newGene_482	0.000145125	2.87235	up					Cg9g000210	1.05205e-05	-1.1067	down
Cg4g005960	0.000273315	-2.04766	down	fructus_aurantii_newGene_492	0.000750248	-2.57806	down					Cg9g000380	1.42914e-08	1.08389	up
Cg4g006250	0.000639014	-1.40024	down	fructus_aurantii_newGene_4986	1.53973e-13	-Inf	down					Cg9g000390	1.50676e-05	-1.40008	down
Cg4g006320	2.59773e-07	-1.19214	down	fructus_aurantii_newGene_4996	0.00663763	-1.89202	down					Cg9g000400	3.00811e-07	-1.50102	down
Cg4g006330	2.94945e-05	1.07879	up	fructus_aurantii_newGene_5017	0.00435506	-2.23315	down					Cg9g000740	7.33874e-10	-1.46047	down
Cg4g006410	7.00255e-24	2.76838	up	fructus_aurantii_newGene_5072	2.91021e-20	-Inf	down					Cg9g000760	0.00252729	-1.39135	down
Cg4g006520	6.28626e-08	-2.09176	down	fructus_aurantii_newGene_5073	1.27813e-06	-1.99954	down					Cg9g000970	0.00439014	1.5298	up
Cg4g006580	0.00493423	-1.19396	down	fructus_aurantii_newGene_5165	4.36379e-07	3.88858	up					Cg9g001000	0.00280553	-1.77112	down
Cg4g006650	1.07952e-19	-4.46354	down	fructus_aurantii_newGene_5185	1.32188e-13	-6.29573	down					Cg9g001010	2.26919e-06	-1.60508	down
Cg4g006660	1.03875e-43	-3.08418	down	fructus_aurantii_newGene_5216	0.00584165	1.71952	up					Cg9g001360	3.383e-17	-1.4292	down
Cg4g006740	7.66354e-33	2.67014	up	fructus_aurantii_newGene_5393	2.06357e-20	3.68557	up					Cg9g001480	0.000345722	-2.47573	down
Cg4g006770	0.000757254	-1.67884	down	fructus_aurantii_newGene_5396	2.14844e-10	2.61929	up					Cg9g001550	3.86685e-08	-1.00043	down
Cg4g006900	0.00315808	1.30099	up	fructus_aurantii_newGene_5458	0.00201591	1.85734	up					Cg9g001570	3.07519e-34	-2.59712	down
Cg4g006940	5.7533e-05	1.69187	up	fructus_aurantii_newGene_5491	1.17696e-05	1.52799	up					Cg9g001590	0.000577665	2.11767	up
Cg4g007030	3.06643e-05	1.76172	up	fructus_aurantii_newGene_5549	2.61877e-11	-3.16219	down					Cg9g001930	3.99792e-38	-2.19216	down
Cg4g007050	2.34258e-156	6.28744	up	fructus_aurantii_newGene_5708	0.00867634	1.89883	up					Cg9g002100	0.000199916	-1.36409	down
Cg4g007080	8.25571e-88	9.22131	up	fructus_aurantii_newGene_5789	4.9109e-15	Inf	up					Cg9g002110	5.90893e-05	-1.02398	down
Cg4g007100	3.12442e-06	3.27848	up	fructus_aurantii_newGene_5838	0.00016419	-1.14122	down					Cg9g002580	0.000166936	-1.47987	down
Cg4g007110	7.2438e-08	1.79159	up	fructus_aurantii_newGene_645	6.53773e-12	-6.65553	down					Cg9g002620	2.69862e-07	-3.50057	down
Cg4g007120	1.0198e-05	2.21753	up	fructus_aurantii_newGene_650	4.18894e-12	4.62055	up					Cg9g003010	8.85309e-06	-1.18628	down
Cg4g007490	1.32869e-06	1.01251	up	fructus_aurantii_newGene_676	3.80956e-09	1.10933	up					Cg9g003020	5.29488e-16	-1.97353	down
Cg4g007500	7.29231e-08	-1.42603	down	fructus_aurantii_newGene_717	0.00938762	1.80409	up					Cg9g003340	1.06407e-127	7.0293	up
Cg4g007510	0.00836015	1.07902	up	fructus_aurantii_newGene_909	9.05961e-06	2.35043	up					Cg9g003470	0.000910236	-1.6593	down
Cg4g007530	7.61879e-10	3.08135	up									Cg9g003780	1.4988e-12	1.75504	up
Cg4g007540	1.44895e-13	5.43029	up									Cg9g003870	1.02126e-06	2.21529	up
Cg4g007560	2.81823e-09	2.05932	up									Cg9g004240	0.000586734	1.12541	up
Cg4g007740	0.00804628	1.04347	up									Cg9g004350	4.84551e-19	7.92368	up
Cg4g007810	2.01728e-22	-1.96991	down									Cg9g004440	9.29373e-08	-1.12855	down
Cg4g007850	0.00184367	-1.48459	down									Cg9g004640	9.37772e-05	1.6765	up
Cg4g007890	0.0061405	-1.37024	down									Cg9g005230	8.08375e-19	-1.52058	down
Cg4g008100	1.75541e-14	6.96416	up									Cg9g005310	0.00512146	1.44666	up
Cg4g008160	2.73558e-15	1.47523	up									Cg9g005330	4.02647e-14	3.0144	up
Cg4g008330	2.26245e-09	1.72409	up									Cg9g005480	4.5105e-09	-1.01261	down
Cg4g008430	5.4272e-05	2.41725	up									Cg9g005990	2.19627e-09	1.09671	up
Cg4g008690	1.58221e-42	6.60454	up									Cg9g006020	1.97277e-05	-1.29486	down
Cg4g008800	7.99322e-07	3.00844	up									Cg9g006160	0.000120147	1.1398	up
Cg4g009050	1.06626e-05	1.17018	up									Cg9g006320	4.94226e-68	-3.01711	down
Cg4g009180	1.84143e-16	7.76888	up									Cg9g006330	2.44783e-08	-2.98293	down
Cg4g009740	0.0088403	1.41228	up									Cg9g006370	0.00228233	-1.67583	down
Cg4g009830	7.04763e-09	-1.12065	down									Cg9g006420	4.88152e-12	-1.67656	down
Cg4g009890	0.000228299	-1.99811	down									Cg9g006440	5.1353e-14	-2.28063	down
Cg4g010160	6.50975e-13	-1.51795	down									Cg9g006720	0.000295478	1.23284	up
Cg4g010240	3.15212e-07	-2.56221	down									Cg9g006980	0.00276367	-1.54726	down
Cg4g010280	0.00233849	-1.21927	down									Cg9g007070	5.49887e-06	1.72004	up
Cg4g010460	0.00539787	-1.59321	down									Cg9g007120	0.000111585	1.60839	up
Cg4g010740	0.00286507	-1.269	down									Cg9g007410	1.60213e-32	-5.83211	down
Cg4g010800	8.01182e-16	Inf	up									Cg9g007850	0.00351772	-1.24605	down
Cg4g010910	2.41147e-25	-2.3163	down									Cg9g008080	9.71454e-09	-1.03559	down
Cg4g011200	6.65474e-09	-1.08453	down									Cg9g008590	0.000187112	-2.33001	down
Cg4g011350	9.32208e-21	3.71773	up									Cg9g008990	4.46405e-47	-2.68631	down
Cg4g011600	2.24732e-18	1.60342	up									Cg9g009290	2.17621e-12	-2.10992	down
Cg4g012010	0.000281887	2.05664	up									Cg9g010360	8.81004e-08	-1.1158	down
Cg4g012580	0.000335816	2.16935	up									Cg9g010470	0.00699026	-1.61528	down
Cg4g012650	0.00888073	1.58742	up									Cg9g010490	1.18831e-05	-2.97464	down
Cg4g012710	3.28542e-67	3.54214	up									Cg9g010500	0.00354463	-1.33311	down
Cg4g012730	9.6488e-08	3.2214	up									Cg9g010610	0.00391677	-1.19078	down
Cg4g012780	6.083e-06	2.61254	up									Cg9g011000	9.52834e-06	-1.09368	down
Cg4g013040	7.41562e-31	3.40097	up									Cg9g011540	2.67342e-22	-2.0175	down
Cg4g013080	1.25781e-05	-1.28049	down									Cg9g011980	8.25298e-05	1.61982	up
Cg4g013150	0.00111419	1.6468	up									Cg9g012180	0.000909293	1.13969	up
Cg4g013180	3.61684e-07	2.5626	up									Cg9g012400	1.26045e-11	1.21572	up
Cg4g013190	0.00121674	-1.15557	down									Cg9g012830	1.76265e-08	-3.33681	down
Cg4g013240	2.22644e-28	-2.75588	down									Cg9g015140	0.000888094	1.56032	up
Cg4g013300	3.71241e-06	Inf	up									Cg9g015600	2.00981e-05	-1.69209	down
Cg4g013360	1.38059e-14	1.51965	up									Cg9g016560	0.000727655	2.27994	up
Cg4g013510	1.24442524815954e-314	Inf	up									Cg9g016800	0.000340871	-2.31926	down
Cg4g013560	2.18998e-19	-1.68451	down									Cg9g017050	0.000935006	-1.87072	down
Cg4g013720	0.0059115	-1.28341	down									Cg9g017080	0.00787953	-1.70278	down
Cg4g013970	1.73718e-06	1.28408	up									Cg9g017360	0.000102057	1.55532	up
Cg4g014040	1.22302e-10	-1.27178	down									Cg9g018290	1.37595e-11	-1.19714	down
Cg4g014280	7.65745e-09	3.60175	up									Cg9g018590	1.76587e-45	-2.597	down
Cg4g014290	1.00548e-06	-2.60631	down									Cg9g018640	8.16025e-08	-2.6442	down
Cg4g014360	4.83313e-05	2.38767	up									Cg9g019170	2.12836e-23	-2.20179	down
Cg4g014430	5.87332e-05	-2.35782	down									Cg9g019210	0.000247592	-2.33449	down
Cg4g014480	2.45499e-18	2.05451	up									Cg9g019300	0.00170516	-2.18998	down
Cg4g014700	0.00186866	-1.15837	down									Cg9g019680	7.90209e-19	-1.49595	down
Cg4g014800	3.90797e-12	5.06628	up									Cg9g019710	4.8557e-18	-1.55534	down
Cg4g015450	1.21558e-41	-4.87774	down									Cg9g019720	0.00135229	-1.92284	down
Cg4g015560	4.19963e-10	1.92475	up									Cg9g019760	0.000946335	1.44828	up
Cg4g015640	0.000850072	-2.03531	down									Cg9g020170	0.000235236	-1.20832	down
Cg4g015730	0.00131404	-1.2629	down									Cg9g020330	0.00438071	1.70705	up
Cg4g016750	0.00122518	1.96694	up									Cg9g020800	0.00158105	2.02703	up
Cg4g016940	8.54566e-35	2.61108	up									Cg9g021520	5.99092e-06	-1.26366	down
Cg4g017070	3.23905e-21	-1.71387	down									Cg9g022820	0.0022991	-1.2022	down
Cg4g017190	0.000226809	1.22779	up									Cg9g022870	0.000889208	1.21096	up
Cg4g017260	0.00568739	-1.05467	down									Cg9g023190	5.57835e-09	-2.65663	down
Cg4g017290	0.000138969	2.32624	up									Cg9g023290	2.43371e-17	Inf	up
Cg4g017300	7.26867e-06	1.05521	up									Cg9g023340	0.00248405	-1.75905	down
Cg4g017510	0.00746942	1.07124	up									Cg9g023520	0.000537062	1.47716	up
Cg4g017520	0.00024874	2.16436	up									Cg9g023670	0.00194363	-2.04377	down
Cg4g017570	2.33615e-23	7.91477	up									Cg9g023680	0.000193899	-1.3179	down
Cg4g017830	1.5591e-16	Inf	up									Cg9g023940	7.35891e-09	-2.52442	down
Cg4g017840	0.000106561	1.40541	up									Cg9g023970	9.48179e-07	-1.06311	down
Cg4g017970	0.000469992	1.96196	up									Cg9g024630	0.00623614	6.31099	up
Cg4g018040	6.22532e-05	1.06152	up									Cg9g024800	0.00323786	-2.0154	down
Cg4g018240	9.98229e-06	-2.227	down									Cg9g024960	1.1833e-11	-1.16998	down
Cg4g018280	6.62256e-08	-2.42426	down									Cg9g024970	0.00777005	-1.53046	down
Cg4g018320	3.44612e-05	2.52363	up									Cg9g026120	0.000469217	-1.15608	down
Cg4g018330	2.12731e-13	1.34954	up									Cg9g026130	1.6828e-36	-2.15229	down
Cg4g018420	4.08667e-12	-1.26777	down									Cg9g026430	0.000359766	2.45083	up
Cg4g018490	3.07446e-10	-1.59788	down									Cg9g026850	1.66322e-15	-1.5217	down
Cg4g018600	2.58956e-13	4.97006	up									Cg9g026890	4.38633e-73	-3.24239	down
Cg4g018610	1.03027e-09	-2.04639	down									Cg9g027770	0.000495133	-1.79575	down
Cg4g018640	3.44257e-06	2.11576	up									Cg9g027800	5.99004e-08	-1.97799	down
Cg4g018670	1.68784e-14	-1.49785	down									Cg9g027810	6.65989e-13	2.76808	up
Cg4g018790	0.00241178	-1.1056	down									Cg9g027830	0.000103124	-1.27477	down
Cg4g018830	3.84577e-08	3.48277	up									Cg9g028060	6.49665e-11	-1.12155	down
Cg4g018910	0.00282569	-1.00968	down									Cg9g028260	3.41458e-15	-1.41151	down
Cg4g019030	0.00266157	-1.33085	down									Cg9g028520	0.00199415	2.17744	up
Cg4g019290	7.34205e-05	2.58202	up									Cg9g028610	2.34922e-25	-1.7823	down
Cg4g019440	1.29544e-11	1.30548	up									Cg9g028740	0.000255575	-2.23289	down
Cg4g019460	0.00197055	-2.23411	down									Cg9g028940	3.91504e-11	-3.00043	down
Cg4g019580	0.00423933	-1.83548	down									CgUng000770	1.2776e-05	1.78208	up
Cg4g019610	5.20328e-16	1.46897	up									CgUng001300	0.000663991	-2.09462	down
Cg4g019660	9.45998e-07	1.1498	up									CgUng001330	9.38621e-07	-1.0433	down
Cg4g019760	4.65846e-07	1.79463	up									CgUng002040	9.39751e-23	Inf	up
Cg4g019780	4.01833e-175	8.97834	up									CgUng002590	3.71765e-06	-2.50239	down
Cg4g019800	8.48926e-51	7.85117	up									CgUng003040	1.42123e-12	-1.60365	down
Cg4g019830	0.00411129	-1.08343	down									CgUng003370	1.04707e-10	1.12236	up
Cg4g020040	6.38591e-08	1.04437	up									CgUng003570	0.000248937	-1.17592	down
Cg4g020050	7.88774e-24	2.72864	up									CgUng003810	6.23805e-06	-3.04792	down
Cg4g020060	0.000121512	1.78433	up									CgUng004340	1.83171e-13	-2.33006	down
Cg4g020070	8.26081e-06	Inf	up									CgUng004470	0.00246386	-2.11966	down
Cg4g020290	5.5614e-06	-2.62585	down									CgUng004860	0.00466401	1.26774	up
Cg4g020420	5.47186e-08	-3.25196	down									CgUng004910	8.55166e-25	1.80107	up
Cg4g020450	2.29629e-26	-2.75678	down									CgUng004930	1.26947e-24	-1.79369	down
Cg4g020660	3.5297e-05	2.03542	up									CgUng005580	3.61136e-06	-4.77082	down
Cg4g020710	6.19508e-07	1.32369	up									CgUng005690	0.000582667	-1.1027	down
Cg4g020760	8.87235e-11	4.36834	up									CgUng005790	1.64986e-05	1.54168	up
Cg4g020830	0.00356545	1.78506	up									CgUng006030	0.00110014	1.59567	up
Cg4g021000	0.00016167	-1.69822	down									CgUng006780	0.000312649	2.4548	up
Cg4g021280	0.00152964	-1.3874	down									CgUng008920	0.000183754	2.64755	up
Cg4g021300	7.24497e-05	-1.96081	down									CgUng009090	0.00118966	2.32631	up
Cg4g021320	4.11356e-11	1.42246	up									CgUng010540	0.000449398	-2.43079	down
Cg4g021620	0.00331806	-1.19744	down									CgUng010550	1.84972e-19	-3.49155	down
Cg4g021700	7.15335e-09	2.05784	up									CgUng010590	1.62253e-21	-7.93315	down
Cg4g022210	9.04335e-05	2.11135	up									CgUng010660	3.29999e-10	-4.49179	down
Cg4g022380	7.79841e-17	-2.75419	down									CgUng012720	2.18175e-14	-3.39604	down
Cg4g022490	6.14246e-18	7.51332	up									CgUng014450	0.000295914	2.28453	up
Cg4g022510	0.00971228	-1.37258	down									CgUng015820	9.54018e-06	-2.95264	down
Cg4g022600	2.64077e-13	1.78613	up									CgUng018470	1.05663e-05	-1.49771	down
Cg4g022640	0.000482196	2.07228	up									CgUng019650	7.31443e-06	-2.20082	down
Cg4g022730	1.43578e-15	5.72733	up									CgUng020530	0.00558147	-1.95228	down
Cg4g022970	5.5736e-09	-1.15165	down									fructus_aurantii_newGene_1040	5.40714e-10	-1.06983	down
Cg4g023010	4.63761e-09	2.56186	up									fructus_aurantii_newGene_1123	2.05923e-09	-1.54147	down
Cg4g023170	0.00749728	1.45141	up									fructus_aurantii_newGene_1124	7.79094e-07	-2.4505	down
Cg4g023250	0.000567732	-1.37003	down									fructus_aurantii_newGene_1125	8.66617e-06	-2.60401	down
Cg4g023380	2.59636e-17	Inf	up									fructus_aurantii_newGene_1198	0.00372419	-2.03017	down
Cg4g023400	2.36646e-29	5.66974	up									fructus_aurantii_newGene_1258	0.00517089	-1.75258	down
Cg4g023480	0.000369856	1.52197	up									fructus_aurantii_newGene_1341	2.37609e-07	-3.22434	down
Cg4g023490	0.000922277	-1.46474	down									fructus_aurantii_newGene_144	2.12643e-24	-3.58763	down
Cg4g023520	1.40327e-10	1.18862	up									fructus_aurantii_newGene_1460	3.92981e-06	3.32728	up
Cg4g023650	0.00622036	-1.56919	down									fructus_aurantii_newGene_1468	0.00629031	-1.7527	down
Cg4g023690	0.00507794	-1.21308	down									fructus_aurantii_newGene_1506	2.13989e-05	-2.09014	down
Cg4g023800	2.5989e-11	3.74273	up									fructus_aurantii_newGene_1510	9.6571e-15	-1.32944	down
Cg4g023840	0.00165392	-1.6347	down									fructus_aurantii_newGene_1603	0.000637016	1.77202	up
Cg4g023980	0.000138496	-2.06357	down									fructus_aurantii_newGene_1647	2.11081e-10	-1.2	down
Cg4g024090	2.08208e-05	1.0493	up									fructus_aurantii_newGene_1860	3.73225e-05	-2.07588	down
Cg4g024100	0.000847482	-1.49147	down									fructus_aurantii_newGene_1884	7.15932e-05	-1.63401	down
Cg4g024110	2.599e-07	1.06911	up									fructus_aurantii_newGene_2	0.00396134	-1.9602	down
Cg4g024340	3.403e-43	5.00599	up									fructus_aurantii_newGene_209	4.86748e-08	-3.19373	down
Cg4g024350	1.49118e-06	1.13308	up									fructus_aurantii_newGene_2100	1.09912e-14	-1.89402	down
Cg4g024380	1.08201e-14	1.92807	up									fructus_aurantii_newGene_2101	1.48567e-07	-1.52768	down
Cg4g024430	0.00147933	-1.44136	down									fructus_aurantii_newGene_2121	6.12953e-05	-2.66889	down
Cg4g024440	0.000385611	-1.75018	down									fructus_aurantii_newGene_2165	0.00337605	-2.03685	down
Cg4g024520	1.18e-18	1.59281	up									fructus_aurantii_newGene_2304	5.90893e-05	2.78507	up
Cg4g024530	0.00138313	1.27766	up									fructus_aurantii_newGene_2502	0.00012161	2.20698	up
Cg4g024580	3.2669e-14	3.05713	up									fructus_aurantii_newGene_2512	7.22306e-07	2.64904	up
Cg4g024590	8.87616e-70	4.22337	up									fructus_aurantii_newGene_2583	0.00179442	2.03021	up
Cg4g024600	3.25908e-120	5.66839	up									fructus_aurantii_newGene_2587	0.00326703	-2.00336	down
Cg4g024610	4.51278e-05	1.56597	up									fructus_aurantii_newGene_2688	0.00574202	1.74918	up
Cg4g024660	1.85551e-13	6.01326	up									fructus_aurantii_newGene_2750	9.04674e-07	1.83999	up
Cg5g000230	0.00158296	-1.23453	down									fructus_aurantii_newGene_2756	8.83458e-05	-2.50757	down
Cg5g000270	1.14038e-05	2.18275	up									fructus_aurantii_newGene_2813	9.38079e-19	-3.09034	down
Cg5g000280	0.000443107	1.09501	up									fructus_aurantii_newGene_2901	8.7862e-09	-1.50912	down
Cg5g000530	5.84618e-09	-1.08406	down									fructus_aurantii_newGene_31	3.30534e-11	-1.68595	down
Cg5g001040	3.27134e-08	1.01769	up									fructus_aurantii_newGene_32	2.96617e-14	-1.31195	down
Cg5g001210	3.42787e-11	1.29467	up									fructus_aurantii_newGene_3367	1.38115e-08	2.48548	up
Cg5g001260	2.60296e-05	1.09274	up									fructus_aurantii_newGene_3368	2.37074e-06	2.61973	up
Cg5g001420	3.77718e-38	Inf	up									fructus_aurantii_newGene_3509	9.17959e-08	-3.24126	down
Cg5g001690	1.69641e-10	1.64108	up									fructus_aurantii_newGene_3905	0.00204034	-1.89836	down
Cg5g001760	0.00525177	-1.25663	down									fructus_aurantii_newGene_3906	1.2061e-07	-3.71836	down
Cg5g001770	1.3056e-05	-1.04178	down									fructus_aurantii_newGene_3911	4.17566e-09	-3.69156	down
Cg5g001870	2.13735e-19	3.18086	up									fructus_aurantii_newGene_3924	7.97502e-05	2.5407	up
Cg5g002010	3.82935e-11	1.20665	up									fructus_aurantii_newGene_403	0.000714853	-2.34498	down
Cg5g002070	1.74445e-50	3.45386	up									fructus_aurantii_newGene_4075	1.56258e-08	-2.89021	down
Cg5g002190	7.72211e-09	2.60746	up									fructus_aurantii_newGene_420	0.00790427	1.1311	up
Cg5g002260	2.85434e-10	1.52852	up									fructus_aurantii_newGene_422	2.51132e-05	-2.68189	down
Cg5g002270	3.29715e-07	1.12253	up									fructus_aurantii_newGene_429	1.62508e-27	-1.84227	down
Cg5g002390	8.33738e-05	1.01752	up									fructus_aurantii_newGene_447	0.00241487	1.54769	up
Cg5g002480	2.60769e-08	1.15875	up									fructus_aurantii_newGene_4719	5.07313e-06	2.88822	up
Cg5g002630	0.00294104	-1.38561	down									fructus_aurantii_newGene_4722	2.78587e-10	-1.12198	down
Cg5g002990	3.4294e-22	1.84515	up									fructus_aurantii_newGene_4754	2.15586e-11	-1.19362	down
Cg5g003030	5.37849e-09	1.29128	up									fructus_aurantii_newGene_482	1.3366e-06	-2.64783	down
Cg5g003150	8.22471e-08	-1.35527	down									fructus_aurantii_newGene_4842	3.44389e-05	2.62274	up
Cg5g003170	1.75158e-08	1.52548	up									fructus_aurantii_newGene_4846	0.0047201	1.48748	up
Cg5g003290	1.14642e-09	6.79863	up									fructus_aurantii_newGene_4931	0.00752212	-1.62564	down
Cg5g003300	2.03506e-21	1.80167	up									fructus_aurantii_newGene_4972	1.54584e-11	5.28243	up
Cg5g003310	5.76774e-30	2.15066	up									fructus_aurantii_newGene_4993	6.00339e-44	2.36731	up
Cg5g003330	0.00333005	1.77315	up									fructus_aurantii_newGene_5024	0.00364737	1.88253	up
Cg5g003570	4.60229e-54	2.87433	up									fructus_aurantii_newGene_5028	0.000340339	2.26768	up
Cg5g003580	2.52676e-13	2.45864	up									fructus_aurantii_newGene_5111	0.000158863	2.6639	up
Cg5g003600	0.00210911	2.04001	up									fructus_aurantii_newGene_5117	4.21408e-27	-Inf	down
Cg5g004070	0.000179202	1.90985	up									fructus_aurantii_newGene_5215	0.0014312	-2.1823	down
Cg5g004340	2.98329e-14	-2.06776	down									fructus_aurantii_newGene_5216	7.5715e-08	-2.23216	down
Cg5g004450	4.3817e-11	1.21117	up									fructus_aurantii_newGene_5217	0.00164924	-2.11309	down
Cg5g004510	0.000107002	-2.23462	down									fructus_aurantii_newGene_5237	3.13275e-06	-3.11057	down
Cg5g004590	0.00146353	-1.58378	down									fructus_aurantii_newGene_5393	3.75208e-12	-1.69343	down
Cg5g004790	1.01362e-13	1.75853	up									fructus_aurantii_newGene_5397	0.000103897	-1.48311	down
Cg5g004870	1.34263e-13	-1.6299	down									fructus_aurantii_newGene_5399	0.00926944	-1.65186	down
Cg5g004960	3.59117e-29	2.71341	up									fructus_aurantii_newGene_5405	6.23462e-07	2.03199	up
Cg5g005320	3.54397e-09	1.18338	up									fructus_aurantii_newGene_5500	1.57259e-08	-3.83653	down
Cg5g005330	9.03616e-05	-1.45986	down									fructus_aurantii_newGene_5677	2.08089e-08	-1.41861	down
Cg5g005470	2.67339e-06	2.88419	up									fructus_aurantii_newGene_5681	0.00716095	1.59404	up
Cg5g005530	6.4613e-09	1.5475	up									fructus_aurantii_newGene_5722	0.000586264	1.94014	up
Cg5g005600	0.0012599	-1.22356	down									fructus_aurantii_newGene_5800	5.32948e-10	1.07468	up
Cg5g005610	7.19407e-06	1.48694	up									fructus_aurantii_newGene_619	9.70531e-07	4.3707	up
Cg5g005730	1.86317e-12	1.83116	up									fructus_aurantii_newGene_650	8.72189e-13	-2.6934	down
Cg5g005750	4.48775e-09	1.81271	up									fructus_aurantii_newGene_685	0.00121993	1.13701	up
Cg5g005800	3.80859e-08	1.25721	up									fructus_aurantii_newGene_7	2.5546e-14	7.89064	up
Cg5g005910	3.94514e-09	-1.54761	down									fructus_aurantii_newGene_721	1.66236e-07	-1.00166	down
Cg5g005930	0.00224498	-1.84333	down									fructus_aurantii_newGene_75	0.00802312	-1.30464	down
Cg5g005950	0.00316857	-1.77856	down									fructus_aurantii_newGene_784	1.89869e-05	-2.81663	down
Cg5g005960	1.10393e-22	-1.99237	down									fructus_aurantii_newGene_890	0.00275353	1.6865	up
Cg5g006140	3.46659e-26	-1.92974	down									fructus_aurantii_newGene_909	3.27146e-42	-3.43875	down
Cg5g006150	1.08979e-06	1.73358	up
Cg5g006250	1.5661e-11	4.6582	up
Cg5g006300	1.98216e-07	3.24641	up
Cg5g006330	6.58276e-07	2.72798	up
Cg5g006450	0.00161827	1.92019	up
Cg5g006490	7.22445e-09	3.24094	up
Cg5g006530	6.61399e-77	6.73467	up
Cg5g006580	4.09132e-09	-1.20355	down
Cg5g006830	0.00146746	1.76929	up
Cg5g006850	6.77849e-08	-1.14226	down
Cg5g007010	5.93895e-11	1.34117	up
Cg5g007100	2.85134e-11	1.23337	up
Cg5g007120	1.92843e-05	1.48412	up
Cg5g007140	1.19095e-06	2.86527	up
Cg5g007240	6.10276e-07	1.50194	up
Cg5g007250	0.00110836	1.04746	up
Cg5g007340	9.73497e-05	-1.01898	down
Cg5g007420	3.03105e-15	5.98784	up
Cg5g007500	0.00169005	1.11292	up
Cg5g007520	6.13775e-06	2.2342	up
Cg5g007560	0.00127996	-1.94399	down
Cg5g007570	0.000949468	1.14916	up
Cg5g007650	1.5798e-09	1.4185	up
Cg5g007680	0.00218715	1.86051	up
Cg5g007700	0.00661264	1.35831	up
Cg5g007710	4.0568e-19	5.42297	up
Cg5g007740	7.70201e-09	1.53199	up
Cg5g007780	6.33224e-31	-2.68449	down
Cg5g007900	1.50897e-37	3.19176	up
Cg5g007930	3.56646e-05	-2.39649	down
Cg5g008050	2.8545e-14	2.54909	up
Cg5g008070	0.00599498	-1.022	down
Cg5g008080	8.16646e-82	4.09614	up
Cg5g008220	0.00125527	1.46961	up
Cg5g008340	0.00299166	1.70445	up
Cg5g008420	2.0847e-26	-2.81423	down
Cg5g008630	5.47738e-84	4.20826	up
Cg5g008650	0.0093235	-1.51502	down
Cg5g008710	0.00675388	1.45143	up
Cg5g008810	4.31668e-05	1.25188	up
Cg5g008940	0.009875	-1.91147	down
Cg5g008960	3.52088e-08	1.70626	up
Cg5g008990	4.00941e-09	1.16441	up
Cg5g009120	0.00808887	1.20484	up
Cg5g009290	1.7453e-07	1.03336	up
Cg5g009340	0.000524949	1.15224	up
Cg5g009510	0.00228746	1.63442	up
Cg5g009540	0.000406175	-1.1412	down
Cg5g009580	9.60993e-08	-1.23256	down
Cg5g009630	3.55916e-07	-1.16736	down
Cg5g009690	9.34493e-32	2.30501	up
Cg5g009760	3.93549e-05	-1.03984	down
Cg5g009830	9.90714e-06	1.01835	up
Cg5g009860	7.61182e-06	-1.90488	down
Cg5g009880	1.14593e-05	1.15776	up
Cg5g009970	8.79977e-14	5.33122	up
Cg5g010240	3.1183e-67	3.30776	up
Cg5g010300	1.20979e-05	2.67338	up
Cg5g010340	2.65004e-10	-1.26603	down
Cg5g010350	1.22664e-208	7.04579	up
Cg5g010360	0.000123834	-1.09521	down
Cg5g010410	0.000165478	2.47477	up
Cg5g010620	1.08634e-08	1.06302	up
Cg5g010720	5.14902e-20	-2.13507	down
Cg5g010750	7.46637e-146	6.57245	up
Cg5g010760	9.65874e-09	3.5338	up
Cg5g010900	0.00203771	1.3714	up
Cg5g010910	6.62231e-07	1.31029	up
Cg5g011010	8.19284e-17	3.86373	up
Cg5g011020	9.44297e-06	1.19386	up
Cg5g011080	6.34998e-11	4.20558	up
Cg5g011170	8.12609e-30	2.13348	up
Cg5g011180	1.27989e-55	9.85833	up
Cg5g011190	5.94772e-25	3.35154	up
Cg5g011710	1.67727e-37	2.38982	up
Cg5g011720	1.65774e-14	-1.87846	down
Cg5g011910	6.97142e-65	Inf	up
Cg5g012540	5.56802e-07	3.09654	up
Cg5g012550	2.5188e-08	2.79097	up
Cg5g012760	0.00235508	1.85405	up
Cg5g013140	4.59995e-14	-1.43126	down
Cg5g013320	2.43946e-08	1.16203	up
Cg5g013330	1.05646e-19	1.7388	up
Cg5g013660	4.94059e-10	1.16779	up
Cg5g014150	0.00771871	-1.63825	down
Cg5g014410	1.34321e-08	-1.23956	down
Cg5g014830	1.88395e-16	3.18916	up
Cg5g015010	6.67526e-38	5.69649	up
Cg5g015340	8.54723e-16	-1.88471	down
Cg5g015390	1.00145e-13	-1.93915	down
Cg5g015520	9.24604e-13	-1.37293	down
Cg5g015600	3.10958e-09	-1.791	down
Cg5g015610	9.62317e-20	-1.77484	down
Cg5g015800	1.73975e-06	-1.45072	down
Cg5g016200	2.52462e-10	-2.29506	down
Cg5g016430	4.14348e-08	-1.86938	down
Cg5g016470	4.59676e-15	1.42325	up
Cg5g016590	0.00244241	-1.70749	down
Cg5g016610	2.22049e-06	-2.51013	down
Cg5g016660	0.00142776	-1.17601	down
Cg5g016690	0.0062283	Inf	up
Cg5g016710	1.84101e-10	1.87563	up
Cg5g016760	0.00789739	1.52392	up
Cg5g016940	0.00596745	1.68042	up
Cg5g016980	0.00511072	1.69138	up
Cg5g017060	8.45633e-09	3.47509	up
Cg5g017150	0.0025515	1.62614	up
Cg5g017170	7.48007e-10	-1.16034	down
Cg5g017300	2.84503e-11	-1.24423	down
Cg5g017520	0.000152404	1.14042	up
Cg5g017570	0.000597692	1.19462	up
Cg5g017860	2.14942e-07	-1.60803	down
Cg5g017870	2.74653e-05	-1.17567	down
Cg5g017910	2.10475e-22	-2.26143	down
Cg5g017960	0.000126693	1.94997	up
Cg5g018090	0.00111972	-1.34729	down
Cg5g018160	1.06273e-11	-1.25862	down
Cg5g018200	2.4967e-61	-3.15752	down
Cg5g018350	4.08628e-13	1.6898	up
Cg5g018560	1.19841e-08	-1.41753	down
Cg5g018630	0.00174172	-1.69355	down
Cg5g018670	1.12529e-05	-1.48061	down
Cg5g019000	1.17583e-28	-2.01644	down
Cg5g019450	2.3867e-14	2.41291	up
Cg5g019790	1.98606e-08	-3.58414	down
Cg5g020090	1.80077e-07	-1.07346	down
Cg5g020450	0.00447634	-1.67947	down
Cg5g020690	4.25381e-44	-5.23233	down
Cg5g020750	0.000119732	-4.17391	down
Cg5g020910	0.00296947	1.79979	up
Cg5g021160	0.000353128	-1.09683	down
Cg5g021180	0.00254783	-1.04811	down
Cg5g021310	0.00212161	1.49537	up
Cg5g021540	1.16236e-10	1.17527	up
Cg5g021560	3.34535e-43	2.74565	up
Cg5g021680	0.00473578	-1.00813	down
Cg5g021750	0.000107725	2.36471	up
Cg5g022010	3.60244e-17	4.97271	up
Cg5g022030	0.00189131	1.23355	up
Cg5g022100	0.0036964	1.10563	up
Cg5g022200	0.00437161	1.72475	up
Cg5g022250	0.00045504	1.37684	up
Cg5g022380	8.6201e-16	7.56535	up
Cg5g022450	2.54606e-22	Inf	up
Cg5g022500	4.91282e-13	2.04345	up
Cg5g022790	3.8726e-07	-1.12844	down
Cg5g022870	0.00147933	-1.74636	down
Cg5g023240	2.88018e-08	1.08409	up
Cg5g023470	1.41942e-06	1.07928	up
Cg5g023670	0.00362031	-1.24028	down
Cg5g023690	6.00021e-08	2.53644	up
Cg5g024040	0.00303472	1.78457	up
Cg5g024540	5.46908e-08	3.76606	up
Cg5g024700	6.347e-08	-1.91966	down
Cg5g024850	7.00043e-06	2.49349	up
Cg5g024870	0.0068131	1.58999	up
Cg5g024970	9.16912e-05	1.35054	up
Cg5g025070	3.29179e-05	-2.40962	down
Cg5g025090	0.00151778	-1.18439	down
Cg5g025440	6.84893e-22	-1.7277	down
Cg5g025540	0.000366063	-1.13943	down
Cg5g025560	3.72037e-08	1.51783	up
Cg5g025580	1.85311e-168	10.9623	up
Cg5g025820	1.68736e-09	-3.82953	down
Cg5g025890	2.2075e-06	2.77508	up
Cg5g025950	0.00992188	1.31242	up
Cg5g025960	0.00339574	1.4828	up
Cg5g026020	9.35929e-05	1.50665	up
Cg5g026090	2.65268e-12	2.59652	up
Cg5g026100	8.19765e-13	1.68553	up
Cg5g026140	4.26368e-22	2.52131	up
Cg5g026160	1.73914e-35	2.38916	up
Cg5g026370	0.00374655	1.14261	up
Cg5g026610	1.10342e-15	4.86538	up
Cg5g026620	9.00133e-14	5.58323	up
Cg5g026670	4.94693e-221	7.31635	up
Cg5g026680	5.669e-81	7.80476	up
Cg5g026940	1.01634e-28	2.45385	up
Cg5g027030	1.67866e-07	1.55845	up
Cg5g027060	0.00483766	-1.41032	down
Cg5g027090	0.00805175	-1.63867	down
Cg5g027180	9.87007e-32	6.04216	up
Cg5g027220	0.00998061	1.26645	up
Cg5g027320	7.08119e-17	1.55856	up
Cg5g027450	4.8458e-05	2.16332	up
Cg5g027670	0.00224187	1.78141	up
Cg5g027690	1.25548e-05	1.30325	up
Cg5g027850	2.89246e-13	-1.60061	down
Cg5g027980	0.00187013	1.09037	up
Cg5g028400	3.90512e-05	-1.10938	down
Cg5g028440	2.3645e-16	1.80925	up
Cg5g028520	2.36537e-28	6.25402	up
Cg5g028530	0.00015249	-2.22594	down
Cg5g028700	5.00925e-09	-1.11532	down
Cg5g028720	1.4518e-16	Inf	up
Cg5g028790	3.8285e-05	-1.14552	down
Cg5g028890	5.7533e-05	2.04004	up
Cg5g028900	8.29566e-30	2.73875	up
Cg5g028960	4.49377e-09	-1.09678	down
Cg5g029030	1.19209e-11	-1.28598	down
Cg5g029120	0.000485291	1.86562	up
Cg5g029170	4.86982e-14	2.44993	up
Cg5g029210	0.000403236	-1.43764	down
Cg5g029320	2.48675e-16	Inf	up
Cg5g029360	1.4075e-15	5.39374	up
Cg5g029370	6.3249e-18	5.81708	up
Cg5g029380	5.19155e-21	6.57871	up
Cg5g029470	5.30532e-08	-2.08323	down
Cg5g029480	5.16765e-06	-1.66693	down
Cg5g029550	1.1321e-65	-3.21811	down
Cg5g029650	8.24888e-21	Inf	up
Cg5g029750	1.14695e-05	2.66099	up
Cg5g029980	4.46659e-17	3.94734	up
Cg5g030060	2.41869e-08	Inf	up
Cg5g030100	4.82063e-89	5.36734	up
Cg5g030110	1.07552e-260	10.5993	up
Cg5g030130	1.11768e-11	2.77194	up
Cg5g030170	1.23127e-164	13.0123	up
Cg5g030180	4.95555e-18	Inf	up
Cg5g030200	1.17166e-08	9.12606	up
Cg5g030210	1.49567e-98	10.8848	up
Cg5g030370	0.00783597	-3.42613	down
Cg5g030390	0.00024911	-1.36144	down
Cg5g030430	1.26476e-05	-1.39479	down
Cg5g030560	4.52322e-13	1.3963	up
Cg5g030590	1.29976e-12	1.99442	up
Cg5g030980	9.43016e-12	2.81067	up
Cg5g031010	1.49475e-08	-1.10135	down
Cg5g031060	2.89026e-05	1.51627	up
Cg5g031070	1.07764e-11	2.85309	up
Cg5g031090	0.00196747	1.90472	up
Cg5g031100	0.000328783	1.17023	up
Cg5g031110	5.66154e-08	2.42778	up
Cg5g031180	2.85709e-16	-1.53149	down
Cg5g031300	0.000196668	-1.02279	down
Cg5g031360	2.25304e-05	-1.13939	down
Cg5g031390	7.26013e-89	7.50363	up
Cg5g031450	1.9473e-09	1.31918	up
Cg5g031570	2.62888e-11	1.3153	up
Cg5g031700	0.00178147	-1.68575	down
Cg5g031820	8.81546e-07	1.65634	up
Cg5g031840	3.49063e-06	2.8139	up
Cg5g031920	2.32508e-07	1.47967	up
Cg5g031980	2.72116e-07	-1.43297	down
Cg5g032110	1.10577e-07	4.21493	up
Cg5g032120	3.41067e-23	3.21682	up
Cg5g032200	1.49127e-20	1.98967	up
Cg5g032280	0.0065443	-1.51586	down
Cg5g032360	8.80515e-11	1.18519	up
Cg5g032430	0.000111969	1.77299	up
Cg5g032680	1.81491e-10	Inf	up
Cg5g032720	3.80884e-07	-1.05886	down
Cg5g032770	6.25122e-07	3.0412	up
Cg5g032780	0.00538404	1.56077	up
Cg5g032800	2.72476e-50	-2.77092	down
Cg5g033020	5.23444e-09	-1.17453	down
Cg5g033030	1.67759e-05	1.37951	up
Cg5g033160	4.836e-19	1.81341	up
Cg5g033190	3.1928e-26	1.92789	up
Cg5g033560	7.81507e-16	-1.56275	down
Cg5g033600	1.32147e-70	-6.12404	down
Cg5g033780	1.68725e-17	2.28292	up
Cg5g033790	3.7043e-11	1.42382	up
Cg5g033940	6.42483e-09	3.71893	up
Cg5g034000	4.42716e-07	1.70266	up
Cg5g034030	7.65787e-18	1.62841	up
Cg5g034040	1.18489e-137	5.14488	up
Cg5g034210	3.08779e-06	2.876	up
Cg5g034500	6.66655e-05	1.92899	up
Cg5g034520	7.42276e-08	-1.30167	down
Cg5g034610	3.20536e-06	-1.96316	down
Cg5g034730	6.25753e-33	3.32571	up
Cg5g034760	2.82357e-08	-1.72277	down
Cg5g034960	4.07321e-05	-1.98824	down
Cg5g034970	5.24204e-16	-2.78489	down
Cg5g034980	7.09385e-06	-2.11932	down
Cg5g035050	1.27671e-70	4.48752	up
Cg5g035170	4.56591e-06	1.40024	up
Cg5g035220	6.713e-21	6.379	up
Cg5g035250	1.41335e-11	1.26755	up
Cg5g035380	2.4865e-09	-1.09127	down
Cg5g035670	0.000807533	1.7615	up
Cg5g035890	1.66116e-06	2.81379	up
Cg5g035910	7.47695e-61	4.25869	up
Cg5g035930	8.40902e-05	1.60085	up
Cg5g035960	0.000818833	-1.57273	down
Cg5g036050	1.43014e-32	6.45981	up
Cg5g036060	8.99606e-05	2.65355	up
Cg5g036150	2.75875e-36	4.8965	up
Cg5g036300	2.40186e-55	5.79653	up
Cg5g036330	1.26705e-09	1.26511	up
Cg5g036480	3.39211e-11	-1.25833	down
Cg5g036510	0.00411032	-1.48749	down
Cg5g036520	0.000322894	-1.21594	down
Cg5g036620	3.44677e-26	3.20991	up
Cg5g036630	1.35788e-09	1.3986	up
Cg5g036670	7.16723e-09	1.14512	up
Cg5g036910	1.50333e-78	7.57202	up
Cg5g037040	0.00034312	-1.77181	down
Cg5g037070	2.34033e-72	8.7705	up
Cg5g037140	7.81223e-13	1.6279	up
Cg5g037170	0	-Inf	down
Cg5g037190	3.95284e-05	1.31312	up
Cg5g037260	6.97125e-13	1.80683	up
Cg5g037300	6.03471e-18	2.66506	up
Cg5g037320	1.47955e-11	1.33373	up
Cg5g037390	9.79261e-22	2.4385	up
Cg5g037520	1.78209e-44	2.86907	up
Cg5g037530	0.000246634	1.9026	up
Cg5g037550	0.00408331	1.65146	up
Cg5g037610	8.64943e-08	-1.21954	down
Cg5g037790	3.72732e-25	-1.91524	down
Cg5g037850	0.00606682	1.00124	up
Cg5g037900	0.000754978	-1.90987	down
Cg5g037910	0.000817063	-1.66084	down
Cg5g037920	1.58123e-09	2.76961	up
Cg5g037930	5.53796e-16	-4.49445	down
Cg5g038140	2.75778e-23	2.11337	up
Cg5g038180	6.82289e-38	-2.39178	down
Cg5g038230	6.12418e-09	-1.79076	down
Cg5g038240	1.71048e-11	-1.40369	down
Cg5g038430	0.000942192	-1.02374	down
Cg5g038510	0.00438149	1.73612	up
Cg5g038680	1.96829e-07	1.54058	up
Cg5g038760	6.83388e-15	-1.44301	down
Cg5g038950	4.12934e-16	Inf	up
Cg5g038980	8.09664e-10	1.82363	up
Cg5g039060	1.62218e-11	1.25678	up
Cg5g039200	1.08402e-10	3.07677	up
Cg5g039240	2.27953e-73	3.5782	up
Cg5g039330	6.59083e-23	6.24988	up
Cg5g039430	2.71767e-05	-1.16118	down
Cg5g039720	0.000489503	1.75463	up
Cg5g039780	4.24664e-08	-1.18881	down
Cg5g039960	3.65812e-15	-1.4507	down
Cg5g040320	5.66177e-15	1.54864	up
Cg5g040330	1.64166e-31	2.25798	up
Cg5g040370	4.03654e-07	1.80194	up
Cg5g041100	0.00275982	1.10448	up
Cg5g041150	9.78506e-06	1.01681	up
Cg5g041230	0.00287935	1.41136	up
Cg5g041300	0.00506812	-1.28567	down
Cg5g041320	1.75154e-11	1.43814	up
Cg5g041490	0.000555668	-1.95031	down
Cg5g041520	3.81644e-135	8.01962	up
Cg5g041660	0.000837926	1.31581	up
Cg5g041760	6.75728e-06	1.60008	up
Cg5g041920	1.64939e-20	5.49683	up
Cg5g041930	9.66662e-06	1.04652	up
Cg5g041980	7.05547e-19	2.25624	up
Cg5g042440	0.00096549	1.15179	up
Cg5g042520	7.89445e-06	1.31195	up
Cg5g042760	4.30634e-05	-2.27072	down
Cg5g043080	1.1316e-05	-1.87723	down
Cg5g043100	4.82461e-30	-7.40083	down
Cg5g043220	1.45515e-17	5.65163	up
Cg5g043260	0.00423933	1.109	up
Cg5g043340	8.7452e-05	1.19597	up
Cg5g043350	2.91834e-05	2.14601	up
Cg5g043560	1.67549e-13	5.67253	up
Cg5g043580	4.61845e-12	1.28404	up
Cg5g043600	0.00553462	-1.43908	down
Cg5g043840	3.82347e-11	-1.28843	down
Cg5g043930	4.31983e-09	-3.02306	down
Cg5g044570	2.7913e-06	2.4227	up
Cg5g044590	1.73518e-20	3.67464	up
Cg5g044680	0.000234726	-1.58707	down
Cg5g044860	1.83251e-22	6.92749	up
Cg5g044890	5.86793e-08	-1.74771	down
Cg5g044930	3.5475e-97	4.50545	up
Cg5g044950	1.03816e-08	-1.19774	down
Cg6g000380	2.20726e-08	-1.88128	down
Cg6g000390	6.66912e-05	-2.04241	down
Cg6g000450	1.04476e-09	-1.23446	down
Cg6g000810	8.78087e-09	1.67073	up
Cg6g000920	8.1001e-70	8.99028	up
Cg6g001590	7.08441e-07	-1.00027	down
Cg6g001910	1.28477e-05	1.15697	up
Cg6g001920	0.00383357	1.58235	up
Cg6g002000	2.00322e-25	2.53124	up
Cg6g002060	3.18511e-05	-1.84857	down
Cg6g002280	0.000185733	1.05648	up
Cg6g002350	7.81054e-07	-2.93346	down
Cg6g002680	0.00101518	-1.03501	down
Cg6g002750	3.0704e-13	1.71977	up
Cg6g002800	2.59972e-65	4.39449	up
Cg6g002940	1.53623e-34	-Inf	down
Cg6g002970	7.07765e-07	1.08337	up
Cg6g003110	7.03132e-12	1.45433	up
Cg6g003160	0.000906124	-1.24989	down
Cg6g003490	3.73025e-16	5.32279	up
Cg6g003500	5.94092e-09	2.2971	up
Cg6g003540	2.68064e-05	-1.72328	down
Cg6g003550	0.000418703	-1.61912	down
Cg6g003560	4.50164e-07	-2.46833	down
Cg6g003930	1.98798e-09	3.84899	up
Cg6g003940	1.42445e-05	2.64971	up
Cg6g003960	7.63631e-13	-3.85026	down
Cg6g004000	0.000144571	1.06548	up
Cg6g004220	0.00261978	1.03461	up
Cg6g004370	9.01842e-06	-1.91639	down
Cg6g004440	1.01761e-05	-1.1254	down
Cg6g004550	4.92886e-06	1.07709	up
Cg6g004720	6.60899e-15	2.27276	up
Cg6g004810	2.87268e-39	2.71206	up
Cg6g004910	1.4835e-08	-1.09053	down
Cg6g005020	0.00160073	-1.76583	down
Cg6g005070	0.0003584	2.16968	up
Cg6g005210	0.00253665	1.62308	up
Cg6g005300	5.93705e-06	1.75653	up
Cg6g005340	2.32996e-22	2.00317	up
Cg6g005350	1.06312e-21	Inf	up
Cg6g005360	1.23178e-07	1.36428	up
Cg6g005570	0.00461761	-1.83765	down
Cg6g005660	0.00215312	1.43252	up
Cg6g005670	5.51472e-14	1.74679	up
Cg6g005740	2.51037e-06	1.67423	up
Cg6g005780	8.396e-05	-1.33722	down
Cg6g005790	3.56583e-06	1.8266	up
Cg6g005910	3.58331e-268	11.0741	up
Cg6g005930	1.40809e-162	7.32812	up
Cg6g006000	8.48689e-45	3.58639	up
Cg6g006040	6.09834e-23	4.01757	up
Cg6g006070	2.95102e-17	2.43117	up
Cg6g006210	9.36787e-10	2.56454	up
Cg6g006230	0.000299248	-2.16151	down
Cg6g006260	1.91094e-17	1.62488	up
Cg6g006280	0.000342556	3.00264	up
Cg6g006390	1.14896e-46	3.88247	up
Cg6g006430	8.42286e-14	-1.35375	down
Cg6g006440	3.73906e-07	-1.07495	down
Cg6g006520	7.59739e-111	4.46818	up
Cg6g006550	5.69921e-07	-1.25804	down
Cg6g006560	4.84421e-07	1.02396	up
Cg6g006620	1.39512e-08	3.18005	up
Cg6g006640	1.13802e-12	3.21786	up
Cg6g006850	0.000143831	-1.18124	down
Cg6g006900	1.19545e-19	1.65905	up
Cg6g007340	8.23022e-19	-5.15939	down
Cg6g007380	6.41694e-05	1.11635	up
Cg6g007670	0.000164722	1.30293	up
Cg6g007840	0.000594684	1.66016	up
Cg6g007890	1.84355e-34	-2.25106	down
Cg6g008010	3.58384e-20	-1.66421	down
Cg6g008050	0.00322673	1.55619	up
Cg6g008170	3.18813e-10	-3.32342	down
Cg6g008210	0.00160222	-1.57122	down
Cg6g008240	0.00206868	1.65542	up
Cg6g008450	7.07626e-10	1.63692	up
Cg6g008510	2.03668e-05	-1.09428	down
Cg6g008520	1.04787e-42	2.56842	up
Cg6g008750	8.83769e-23	3.908	up
Cg6g008920	8.9168e-10	1.12184	up
Cg6g008980	2.33771e-11	-1.4278	down
Cg6g009110	1.96918e-09	3.08706	up
Cg6g009180	0.00970949	-1.57768	down
Cg6g009460	4.25399e-26	7.00172	up
Cg6g009470	3.36342e-12	3.21051	up
Cg6g009480	5.88167e-08	1.62173	up
Cg6g009500	0.000161079	-1.78898	down
Cg6g009570	6.0911e-10	2.75459	up
Cg6g009610	4.03906e-18	-Inf	down
Cg6g009640	0.00405814	2.85859	up
Cg6g009740	3.45001e-07	-1.26877	down
Cg6g009750	2.2261e-09	-2.2862	down
Cg6g009960	1.46006e-06	-1.53322	down
Cg6g009970	1.81852e-06	-1.70531	down
Cg6g010020	0.000633581	-2.09609	down
Cg6g010050	4.5576e-07	2.05169	up
Cg6g010070	9.73497e-05	2.21761	up
Cg6g010080	3.53515e-09	-1.4933	down
Cg6g010100	1.87115e-11	2.51291	up
Cg6g010160	2.09894e-47	4.2979	up
Cg6g010300	1.20027e-17	-1.57566	down
Cg6g010310	0.0038556	1.34102	up
Cg6g010350	6.88919e-27	2.1378	up
Cg6g010360	7.43908e-09	2.36773	up
Cg6g010390	1.17526e-14	4.80587	up
Cg6g010520	4.88688e-07	2.90742	up
Cg6g010570	4.11894e-14	5.50511	up
Cg6g010690	4.73593e-22	-2.10067	down
Cg6g010760	4.45842e-25	1.92724	up
Cg6g010860	2.20524e-10	-1.28972	down
Cg6g010930	0.000474614	-1.18183	down
Cg6g011030	0.000202151	1.82082	up
Cg6g011070	2.68407e-11	1.4816	up
Cg6g011120	0.0056897	1.21731	up
Cg6g011130	7.74625e-06	1.42898	up
Cg6g011170	8.51479e-16	1.49542	up
Cg6g011180	8.74879e-07	1.47666	up
Cg6g011540	0.0068158	1.64799	up
Cg6g011700	0.00345053	-1.79698	down
Cg6g011750	0.000549431	-2.10036	down
Cg6g011880	0.000128099	1.75639	up
Cg6g011910	9.90584e-08	1.43416	up
Cg6g011950	7.70082e-71	5.24132	up
Cg6g011960	0.000302296	5.608	up
Cg6g012050	6.02992e-05	-1.0487	down
Cg6g012150	0.000108497	-1.38612	down
Cg6g012230	0.00185437	-1.80883	down
Cg6g012270	9.79246e-05	-2.31073	down
Cg6g012450	4.73809e-11	4.51391	up
Cg6g012610	0.0015157	-1.51076	down
Cg6g012760	9.72348e-09	7.12562	up
Cg6g012770	1.04917e-42	9.37602	up
Cg6g012790	3.6601e-122	5.038	up
Cg6g013330	7.99266e-06	4.06935	up
Cg6g013620	0.00288908	1.75383	up
Cg6g013650	0.00280309	-1.84432	down
Cg6g013670	0.00341914	1.78768	up
Cg6g013740	9.26808e-06	1.19109	up
Cg6g013770	1.78986e-13	3.49303	up
Cg6g013780	2.81873e-12	1.87924	up
Cg6g013810	2.30092e-06	-1.19338	down
Cg6g013850	0.000125014	1.3375	up
Cg6g014010	2.31708e-20	2.01534	up
Cg6g014390	0.00106724	1.82218	up
Cg6g014400	4.03257e-05	2.32036	up
Cg6g014420	1.2115e-06	2.83837	up
Cg6g014720	0.00295649	-1.56858	down
Cg6g014770	2.15935e-13	-1.64313	down
Cg6g014780	0.000115784	-1.37345	down
Cg6g014850	1.19841e-08	1.34721	up
Cg6g014880	3.91148e-12	1.30228	up
Cg6g014890	0.0010091	-2.01945	down
Cg6g014920	0.000541168	-1.13344	down
Cg6g014950	5.50017e-07	-1.49088	down
Cg6g015810	3.46388e-12	4.42063	up
Cg6g015830	1.47979e-07	1.17946	up
Cg6g015870	7.24782e-43	3.49728	up
Cg6g015910	2.09563e-06	2.95724	up
Cg6g015920	4.28172e-05	2.45453	up
Cg6g015980	3.88563e-13	5.80942	up
Cg6g016010	0.00614177	-1.08965	down
Cg6g016050	3.7549e-13	-1.39913	down
Cg6g016070	2.54899e-14	-2.16987	down
Cg6g016110	2.85784e-11	1.30124	up
Cg6g016270	2.40071e-11	1.26534	up
Cg6g016390	7.51508e-12	4.29572	up
Cg6g016580	1.64644e-07	-1.26881	down
Cg6g016740	1.49474e-28	3.16648	up
Cg6g016810	1.64652e-34	2.57139	up
Cg6g016830	3.21805e-06	1.7355	up
Cg6g017000	0.00674149	-1.00249	down
Cg6g017010	2.9296e-40	6.9533	up
Cg6g017210	1.11328e-06	1.31516	up
Cg6g017440	0.000869016	1.61421	up
Cg6g017470	2.44902e-05	1.07348	up
Cg6g017560	1.63965e-112	4.60482	up
Cg6g017580	7.1344e-25	6.60938	up
Cg6g017600	0.000792795	-1.23733	down
Cg6g017720	3.66657e-12	1.3551	up
Cg6g017890	2.51602e-31	-2.45287	down
Cg6g017970	3.48121e-14	3.535	up
Cg6g018020	0.00660387	-1.64139	down
Cg6g018200	2.35182e-09	3.0403	up
Cg6g018250	9.60921e-05	1.92722	up
Cg6g018290	0.00516459	1.64266	up
Cg6g018300	1.6225e-24	1.8686	up
Cg6g018410	0.00365303	2.44487	up
Cg6g018420	1.30741e-07	-1.16975	down
Cg6g018470	3.48587e-05	1.78831	up
Cg6g018580	3.13998e-13	5.14571	up
Cg6g018660	1.07037e-23	5.21191	up
Cg6g018680	1.86847e-09	-1.26615	down
Cg6g018730	0.00172024	1.03242	up
Cg6g018990	6.8967e-46	-5.85759	down
Cg6g019270	0.00941717	1.48305	up
Cg6g019280	2.96564e-05	1.55586	up
Cg6g019290	0.0015665	-1.17104	down
Cg6g019340	0.00051098	2.10628	up
Cg6g019450	7.25168e-07	-2.96	down
Cg6g019550	5.63475e-06	1.73392	up
Cg6g019610	0.000213298	2.93636	up
Cg6g019650	9.09345e-07	3.95237	up
Cg6g019800	0.00909292	-1.24414	down
Cg6g019890	6.04642e-09	1.623	up
Cg6g019910	8.14777e-38	Inf	up
Cg6g019920	1.36645e-72	3.6535	up
Cg6g020020	2.46349e-47	2.67841	up
Cg6g020050	1.88617e-09	2.15481	up
Cg6g020100	1.30079e-07	1.50136	up
Cg6g020210	7.26401e-05	1.09977	up
Cg6g020350	7.38859e-08	1.00572	up
Cg6g020410	0.00423954	-1.76682	down
Cg6g020520	2.05326e-06	-1.05262	down
Cg6g020570	0.000254292	2.00021	up
Cg6g020580	1.15404e-91	4.00059	up
Cg6g020720	1.09349e-20	-7.47132	down
Cg6g020740	1.57416e-19	1.70232	up
Cg6g023210	3.91672e-05	1.06274	up
Cg6g023220	0.00864902	-2.10358	down
Cg6g023250	0.000459285	1.6419	up
Cg6g023550	0.00183119	-1.27029	down
Cg6g023590	1.33576e-34	4.76676	up
Cg6g023730	1.46504e-33	3.00915	up
Cg6g023820	1.41134e-09	1.44627	up
Cg6g023840	0.000696488	1.22077	up
Cg6g024200	3.22483e-05	2.52009	up
Cg6g024280	1.92785e-10	4.27384	up
Cg6g024560	1.39475e-33	3.33199	up
Cg6g024710	3.04513e-12	3.98833	up
Cg6g024720	5.78905e-47	3.24177	up
Cg6g024930	8.06091e-27	3.09925	up
Cg6g024940	1.85908e-32	4.37715	up
Cg6g024950	2.72446e-34	5.75188	up
Cg6g025010	2.26909e-05	1.91955	up
Cg6g025090	2.35926e-13	-1.34581	down
Cg6g025130	3.54397e-09	2.32707	up
Cg6g025180	2.3349e-16	6.24087	up
Cg6g025550	4.32522e-09	2.0272	up
Cg6g025620	9.40285e-16	-1.95927	down
Cg6g025730	0.000191227	1.41585	up
Cg6g025830	9.71564e-16	-2.79064	down
Cg7g000020	6.01199e-15	1.84033	up
Cg7g000060	0.00166887	1.04814	up
Cg7g000100	0.00211491	1.62306	up
Cg7g000110	5.59556e-13	5.12459	up
Cg7g000160	2.62432e-20	1.68169	up
Cg7g000230	8.11303e-06	1.79853	up
Cg7g000250	3.63803e-31	2.14303	up
Cg7g000300	1.05307e-07	2.9848	up
Cg7g000320	8.11969e-10	2.95766	up
Cg7g000330	2.87961e-07	1.20367	up
Cg7g000340	2.97814e-08	1.42179	up
Cg7g000350	0.00691201	2.80714	up
Cg7g000360	2.5996e-10	3.13703	up
Cg7g000410	1.36773e-06	3.19428	up
Cg7g000420	1.3104e-06	2.06487	up
Cg7g000580	1.15999e-30	5.41615	up
Cg7g000650	0.0024203	1.8455	up
Cg7g000680	8.22158e-42	2.50894	up
Cg7g001030	2.52049e-14	1.45828	up
Cg7g001070	2.90906e-09	-1.32282	down
Cg7g001150	3.05728e-20	2.30316	up
Cg7g001270	6.23102e-20	1.92815	up
Cg7g001660	0.00321093	1.4854	up
Cg7g001670	3.82847e-13	5.79451	up
Cg7g001730	5.82014e-07	-2.99704	down
Cg7g001800	3.65343e-09	6.17241	up
Cg7g001820	0.000719766	-1.09647	down
Cg7g001920	9.83704e-05	2.11001	up
Cg7g002010	0.000216428	1.00473	up
Cg7g002040	3.61061e-12	-1.8414	down
Cg7g002150	0.000642577	1.31748	up
Cg7g002370	1.36413e-11	-2.09537	down
Cg7g002430	5.52405e-11	-1.21004	down
Cg7g002470	0.00022245	1.22106	up
Cg7g002540	3.46817e-23	2.40612	up
Cg7g002730	1.26862e-10	-1.17526	down
Cg7g002810	4.58387e-07	-1.29556	down
Cg7g003300	0.00253665	-1.48264	down
Cg7g003310	9.65356e-59	3.3892	up
Cg7g003380	6.40939e-18	Inf	up
Cg7g003390	1.50863e-09	1.73891	up
Cg7g003410	0.00539489	1.20052	up
Cg7g003460	3.27858e-06	1.95455	up
Cg7g003520	0.000117069	-1.34717	down
Cg7g003600	1.03581e-11	3.2827	up
Cg7g003610	4.20483e-05	1.83407	up
Cg7g003670	0.000813223	1.00629	up
Cg7g003680	3.75568e-08	1.38096	up
Cg7g003700	5.26143e-08	-Inf	down
Cg7g003710	0.00149382	1.71745	up
Cg7g003760	0.00804541	1.03523	up
Cg7g003830	2.39623e-12	3.70435	up
Cg7g003920	7.65845e-26	5.54636	up
Cg7g003990	1.17991e-06	-2.9603	down
Cg7g004190	2.12369e-06	-1.1985	down
Cg7g004460	3.75034e-07	3.19818	up
Cg7g004490	8.36201e-11	3.51417	up
Cg7g004530	7.95395e-23	1.89722	up
Cg7g004540	2.21648e-22	1.77474	up
Cg7g004890	7.33291e-23	5.49101	up
Cg7g004970	0.00398451	1.65843	up
Cg7g005210	0.00587381	1.676	up
Cg7g005420	0.0024572	1.29141	up
Cg7g005510	3.42719e-34	-2.77381	down
Cg7g005560	2.00458e-18	-2.9554	down
Cg7g006120	2.17745e-08	-1.05575	down
Cg7g006150	0.000311061	2.05179	up
Cg7g006170	3.28132e-10	1.19315	up
Cg7g006330	7.16862e-05	-1.19192	down
Cg7g006380	1.51792e-12	-1.54321	down
Cg7g006450	1.16928e-24	-2.6349	down
Cg7g006470	8.45633e-09	3.73497	up
Cg7g006520	2.50929e-05	-1.49869	down
Cg7g006580	2.31548e-41	2.8873	up
Cg7g006780	1.12645e-37	2.99359	up
Cg7g006810	8.45463e-19	6.90779	up
Cg7g006820	6.30869e-19	2.1739	up
Cg7g006970	1.86748e-75	6.22845	up
Cg7g007170	9.42899e-07	1.11032	up
Cg7g007260	0.00709182	1.06455	up
Cg7g007390	6.26685e-34	3.32358	up
Cg7g007440	7.93807e-05	2.38856	up
Cg7g007530	4.84117e-06	1.50228	up
Cg7g007560	1.38692e-16	1.53167	up
Cg7g007680	5.61226e-13	-1.33881	down
Cg7g007750	2.40366e-16	-1.54693	down
Cg7g007780	5.55922e-15	-1.46567	down
Cg7g007800	2.75977e-08	-1.03482	down
Cg7g007810	6.86009e-11	-2.69888	down
Cg7g007870	3.67832e-59	8.86768	up
Cg7g007890	4.68521e-200	7.74625	up
Cg7g007960	5.80541e-06	1.02998	up
Cg7g007970	2.99603e-05	1.12481	up
Cg7g008070	3.2766e-08	-2.20883	down
Cg7g008470	2.27673e-09	-1.16448	down
Cg7g008480	2.17762e-06	-1.15761	down
Cg7g008490	0.0003584	-1.9682	down
Cg7g008700	5.94879e-66	Inf	up
Cg7g008840	7.9623e-11	4.52641	up
Cg7g008870	6.90475e-05	-1.20692	down
Cg7g008880	5.37481e-05	-1.85143	down
Cg7g009420	2.48278e-06	-1.3102	down
Cg7g009480	0.00317987	1.70955	up
[truncated: 837 more rows]

## Sheet: Table S4
Table S4. DEGs in the roots between each comparison.
2S vs. 2C				4S vs. 4C				4C vs. 2C				4S vs. 2S
Gene ID	FDR	log2FC	regulated	Gene ID	FDR	log2FC	regulated	Gene ID	FDR	log2FC	regulated	Gene ID	FDR	log2FC	regulated
Cg1g000930	0.00412732	1.68399	up	Cg1g000390	1.47996e-45	-2.70126	down	Cg1g000850	1.59183e-19	1.81259	up	Cg1g000930	0.00150306	-1.84239	down
Cg1g001030	0.00648032	1.96932	up	Cg1g000850	1.34231e-49	-3.10062	down	Cg1g000860	0.00399055	1.33437	up	Cg1g001030	0.00402938	-2.1056	down
Cg1g001110	0.00275038	-2.07702	down	Cg1g000860	0.00306973	-1.25543	down	Cg1g000930	2.34933e-13	3.13775	up	Cg1g001670	1.98438e-07	2.97984	up
Cg1g001240	5.01556e-06	-2.48663	down	Cg1g000930	2.30432e-15	-3.27911	down	Cg1g001030	1.40655e-07	3.54114	up	Cg1g003380	8.3081e-06	-1.89542	down
Cg1g001330	4.72333e-07	-1.54969	down	Cg1g000980	1.65367e-22	1.87936	up	Cg1g001160	7.37852e-14	2.25849	up	Cg1g003410	2.72968e-17	1.98873	up
Cg1g001580	1.09504e-78	3.70169	up	Cg1g001000	1.72284e-05	-2.13975	down	Cg1g001240	0.00610565	-1.59026	down	Cg1g003980	5.96114e-05	-1.14368	down
Cg1g001610	1.33944e-16	4.64798	up	Cg1g001030	2.34454e-08	-3.66136	down	Cg1g001670	9.12637e-08	4.45927	up	Cg1g005590	0.00042386	-2.80139	down
Cg1g001650	8.01055e-07	1.13487	up	Cg1g001110	1.74127e-08	-1.93452	down	Cg1g002270	3.8159e-06	1.73091	up	Cg1g006960	7.4376e-09	-2.09021	down
Cg1g002240	1.16557e-10	1.23611	up	Cg1g001120	0.000623441	-1.35558	down	Cg1g004070	0.00913506	1.2907	up	Cg1g007460	1.09726e-08	-1.81483	down
Cg1g002260	0.00140367	-1.79078	down	Cg1g001160	1.65092e-20	-2.96976	down	Cg1g004480	2.34624e-06	1.76971	up	Cg1g009130	0.00260679	-1.00311	down
Cg1g002300	0.00184348	-2.39982	down	Cg1g001560	7.15286e-10	-1.27299	down	Cg1g004630	1.43135e-09	5.69772	up	Cg1g011670	7.53462e-13	-5.94814	down
Cg1g002600	0.000917078	-2.57329	down	Cg1g001580	3.27741e-86	3.94014	up	Cg1g004660	6.27591e-14	8.67282	up	Cg1g012930	4.28998e-09	-1.87149	down
Cg1g002800	9.41674e-10	-1.83853	down	Cg1g001610	5.0766e-22	4.83365	up	Cg1g004680	2.715e-10	1.65936	up	Cg1g013900	0.000367089	1.9218	up
Cg1g002900	1.9288e-05	2.40017	up	Cg1g001660	1.18508e-07	-1.33618	down	Cg1g004730	6.16317e-07	1.05722	up	Cg1g014530	6.55033e-11	2.62644	up
Cg1g003100	4.69537e-17	-2.08026	down	Cg1g001670	0.000417192	1.95933	up	Cg1g004800	1.68754e-20	-Inf	down	Cg1g015790	1.74695e-05	3.66776	up
Cg1g003180	9.85816e-10	-5.54875	down	Cg1g001690	0.00450767	1.85669	up	Cg1g005900	0.000296399	3.46129	up	Cg1g016010	0.00337518	-1.89847	down
Cg1g003380	0.00349606	1.25358	up	Cg1g002210	1.1943e-09	-1.2961	down	Cg1g006420	0.00101681	1.48745	up	Cg1g016060	1.45667e-06	-1.8967	down
Cg1g003430	0.00570763	-2.4006	down	Cg1g002240	5.08378e-22	1.85287	up	Cg1g006790	1.86254e-32	2.90421	up	Cg1g016310	2.94214e-11	Inf	up
Cg1g003550	0.00817086	-1.17775	down	Cg1g002270	2.64388e-08	-2.03918	down	Cg1g006830	2.11369e-47	6.16819	up	Cg1g019820	0.00368309	-2.14183	down
Cg1g003590	1.64389e-06	-2.269	down	Cg1g002600	1.78465e-08	-3.98689	down	Cg1g006960	1.10833e-12	2.48985	up	Cg1g020800	0.000918275	-1.97786	down
Cg1g003980	0.000439408	1.02289	up	Cg1g002900	0.00436557	1.76169	up	Cg1g007240	0.0087714	2.07175	up	Cg1g024130	1.54382e-09	-1.4955	down
Cg1g004110	0.0024735	-1.18253	down	Cg1g003100	6.33595e-09	-1.36132	down	Cg1g007460	1.1191e-18	2.20851	up	Cg1g024870	0.000568997	4.47724	up
Cg1g004210	0.00992589	-1.59302	down	Cg1g003180	4.96424e-08	-3.72644	down	Cg1g007630	0.000107217	1.50034	up	Cg1g025260	0.00129172	-2.61411	down
Cg1g004680	0.000157763	1.15403	up	Cg1g003250	0.000834723	1.17797	up	Cg1g007670	3.33389e-08	1.76172	up	Cg1g028400	0.0080791	-1.09131	down
Cg1g004800	3.16593e-20	-Inf	down	Cg1g003410	1.02966e-05	1.02298	up	Cg1g007840	7.14866e-05	1.93941	up	Cg2g000840	0.000345044	-1.67041	down
Cg1g004840	0.00141811	-1.48336	down	Cg1g003620	3.04704e-12	-2.10829	down	Cg1g008090	9.36543e-06	1.1526	up	Cg2g002120	6.67563e-14	-1.96965	down
Cg1g004930	4.13306e-14	-1.83472	down	Cg1g003700	1.61453e-06	-1.0898	down	Cg1g008940	6.20632e-05	-1.36978	down	Cg2g004590	0.00118939	-1.7402	down
Cg1g005030	0.00225059	-2.33605	down	Cg1g004180	0.00314075	2.12782	up	Cg1g009460	2.17793e-07	1.28097	up	Cg2g005480	5.55625e-13	3.55544	up
Cg1g005060	0.0017264	-1.21258	down	Cg1g004480	1.19173e-06	-1.76607	down	Cg1g009470	0.00133558	1.8204	up	Cg2g005770	1.23879e-08	-1.87096	down
Cg1g005130	1.19971e-08	-1.16088	down	Cg1g004630	1.25641e-12	-6.878	down	Cg1g009530	8.5534e-26	2.33256	up	Cg2g005920	1.88268e-05	-1.6014	down
Cg1g005430	3.71586e-05	-3.1687	down	Cg1g004660	3.84267e-15	-8.81611	down	Cg1g010030	5.40592e-07	-1.24722	down	Cg2g006580	5.44567e-08	5.09042	up
Cg1g005490	1.95423e-06	-1.52887	down	Cg1g004680	1.78155e-07	-1.41299	down	Cg1g010660	4.81878e-20	1.94423	up	Cg2g008910	1.03832e-05	1.70608	up
Cg1g005510	1.32577e-22	1.83005	up	Cg1g004730	3.43907e-21	-2.01286	down	Cg1g010820	1.53535e-16	1.75779	up	Cg2g009300	4.84297e-14	3.22705	up
Cg1g005700	2.71623e-05	-1.19933	down	Cg1g004760	6.98362e-05	-1.01578	down	Cg1g010830	2.13935e-15	1.76287	up	Cg2g011960	0.00018705	-1.46537	down
Cg1g005900	6.1867e-10	3.34324	up	Cg1g005090	2.94234e-07	-2.13565	down	Cg1g012560	0.00529291	-1.96598	down	Cg2g012130	0.00354449	-2.03536	down
Cg1g006000	1.04279e-22	1.83157	up	Cg1g005260	1.33178e-05	-1.94003	down	Cg1g012600	7.66639e-05	1.10357	up	Cg2g014630	8.44912e-31	Inf	up
Cg1g006310	0.00178733	-1.75645	down	Cg1g005490	0.00112536	-1.25486	down	Cg1g012620	0.00129898	1.20822	up	Cg2g015080	1.46139e-07	4.00884	up
Cg1g006460	1.1384e-05	-2.29583	down	Cg1g005500	0.00746275	-1.28693	down	Cg1g012930	1.00625e-20	2.36976	up	Cg2g015440	0.00215102	-2.4011	down
Cg1g006840	0.00389414	-2.22996	down	Cg1g005510	2.74332e-07	1.00513	up	Cg1g013140	6.17939e-13	-1.50452	down	Cg2g019000	0.00155192	2.2455	up
Cg1g006910	0.00344634	-1.3814	down	Cg1g005590	1.18327e-13	-4.72346	down	Cg1g013160	0.000332627	1.54669	up	Cg2g019560	1.57848e-08	4.43103	up
Cg1g006960	4.05774e-09	2.13579	up	Cg1g005670	1.28693e-10	-1.37677	down	Cg1g013440	3.43759e-20	3.45335	up	Cg2g020050	8.81557e-09	2.63842	up
Cg1g007100	1.04832e-10	-5.46824	down	Cg1g005820	0.0001249	-1.61884	down	Cg1g013450	1.45643e-05	-1.27485	down	Cg2g021210	3.49031e-12	2.37132	up
Cg1g007130	2.56299e-06	-1.07573	down	Cg1g006000	7.17858e-19	1.67116	up	Cg1g013500	0.00166414	1.03181	up	Cg2g021700	2.71361e-17	-Inf	down
Cg1g007190	6.14609e-15	-1.51948	down	Cg1g006170	0.00710237	-1.7939	down	Cg1g013780	0.000162825	-1.73932	down	Cg2g022960	8.26695e-10	-1.59855	down
Cg1g007260	0.00585088	-2.15992	down	Cg1g006190	9.6192e-19	-2.78347	down	Cg1g014190	0.000237358	-5.03242	down	Cg2g023540	3.62006e-15	-1.9241	down
Cg1g007280	4.06437e-05	-1.98812	down	Cg1g006260	1.50212e-174	Inf	up	Cg1g014250	0.000735344	1.02506	up	Cg2g024930	0.00801171	-2.3294	down
Cg1g007460	0.000423717	1.14304	up	Cg1g006420	1.60397e-05	-1.77881	down	Cg1g014390	0.00424701	-1.31405	down	Cg2g025410	1.54381e-11	3.08997	up
Cg1g007550	1.57885e-08	-2.50991	down	Cg1g006470	0.00476213	-1.21952	down	Cg1g014530	0.00025089	1.95815	up	Cg2g025880	9.10932e-17	-2.22019	down
Cg1g007690	0.00283272	-1.49891	down	Cg1g006480	1.25572e-05	-1.69202	down	Cg1g014790	1.17477e-10	7.30291	up	Cg2g027690	7.41787e-15	2.84913	up
Cg1g007890	2.34212e-06	-1.1185	down	Cg1g006500	0.00038991	-2.47069	down	Cg1g014800	1.0944e-05	1.68581	up	Cg2g028250	0.00634396	-1.8228	down
Cg1g008020	0.00224861	-1.4446	down	Cg1g006590	0.000721719	-1.4026	down	Cg1g014830	2.23101e-05	1.57503	up	Cg2g028430	9.17601e-07	3.19627	up
Cg1g008060	2.72341e-12	-2.54613	down	Cg1g006790	4.87399e-62	-4.69501	down	Cg1g015180	0.000706557	1.42299	up	Cg2g028930	0.0068915	-1.55152	down
Cg1g008160	4.59294e-06	-1.29243	down	Cg1g006830	8.82599e-48	-6.13221	down	Cg1g015220	0.00104477	2.39578	up	Cg2g029080	2.9989e-06	-1.40349	down
Cg1g008180	7.83594e-09	1.99573	up	Cg1g006960	2.07516e-12	-2.42771	down	Cg1g015850	3.12327e-06	-1.52974	down	Cg2g031890	2.71361e-17	-7.1969	down
Cg1g008210	1.19299e-06	2.1258	up	Cg1g007100	9.94175e-05	-2.97292	down	Cg1g016010	1.75715e-07	2.51644	up	Cg2g032930	0.00475104	2.32682	up
Cg1g008220	0.00415069	-1.77093	down	Cg1g007240	2.64881e-11	-5.39287	down	Cg1g016060	6.83196e-07	1.64764	up	Cg2g034030	0.00290917	-1.15863	down
Cg1g008400	2.62529e-17	2.071	up	Cg1g007260	5.5219e-06	-3.25741	down	Cg1g016210	1.25748e-16	2.84039	up	Cg2g034310	0.000364493	-1.8287	down
Cg1g008750	2.55676e-06	-1.27847	down	Cg1g007460	2.77439e-26	-2.8651	down	Cg1g016320	7.45949e-07	1.01963	up	Cg2g035680	0.000383039	-2.15059	down
Cg1g008940	1.98177e-06	-1.55047	down	Cg1g007670	1.5073e-08	-1.81974	down	Cg1g016360	1.92321e-05	3.6231	up	Cg2g036190	0.00847918	-1.34852	down
Cg1g009400	8.08847e-06	-2.26313	down	Cg1g007800	0.0098165	-1.06393	down	Cg1g017040	0.00040847	1.84925	up	Cg2g036370	2.52881e-08	4.55542	up
Cg1g009460	4.52059e-12	-2.01953	down	Cg1g007840	1.8506e-06	-2.13367	down	Cg1g017410	0.00926486	-1.53713	down	Cg2g036510	3.02519e-25	-7.28618	down
Cg1g009530	1.43557e-71	3.65115	up	Cg1g008020	1.55987e-27	-2.60782	down	Cg1g017440	0.00129585	2.22201	up	Cg2g037650	0.000152974	-2.87331	down
Cg1g009700	3.25746e-08	-1.26596	down	Cg1g008060	5.3719e-06	-1.96073	down	Cg1g017590	0.00312996	-2.10335	down	Cg2g038220	6.03951e-12	1.98205	up
Cg1g009860	2.28016e-05	-1.09112	down	Cg1g008130	0.00126713	-1.78283	down	Cg1g018430	0.00583623	-1.04707	down	Cg2g038390	0.000842666	-1.44609	down
Cg1g010130	0.00310413	-1.2554	down	Cg1g008150	2.76228e-10	-1.21536	down	Cg1g018970	0.00269383	-1.53354	down	Cg2g038750	1.06447e-06	3.69797	up
Cg1g010660	1.83918e-05	-1.11514	down	Cg1g008180	1.12406e-06	1.62269	up	Cg1g019740	1.12853e-17	1.69129	up	Cg2g038950	1.45678e-09	-1.21216	down
Cg1g010820	2.87243e-14	-2.45539	down	Cg1g008200	7.18498e-05	1.28341	up	Cg1g019820	0.000109747	2.48549	up	Cg2g038970	0.00382671	-2.38125	down
Cg1g010830	2.16611e-08	-2.16245	down	Cg1g008210	8.61327e-13	2.95264	up	Cg1g019880	5.66794e-06	2.51703	up	Cg2g039570	2.10291e-11	3.3088	up
Cg1g011580	0.00136607	1.16631	up	Cg1g008270	0.000449334	-1.55831	down	Cg1g019990	6.20632e-05	-3.27466	down	Cg2g040280	0.00589118	1.00147	up
Cg1g011670	0.000787241	2.54414	up	Cg1g008400	1.41396e-41	3.33537	up	Cg1g020310	0.000848122	2.3615	up	Cg2g040330	0.00108467	-2.3755	down
Cg1g011960	0.00195985	-2.93948	down	Cg1g008500	0.00131515	-1.43653	down	Cg1g020370	0.0003966	1.94835	up	Cg2g040420	0.000392195	2.94338	up
Cg1g012280	8.29033e-05	-2.96185	down	Cg1g008550	0.00935918	-1.89079	down	Cg1g020800	7.52678e-17	4.46881	up	Cg2g042140	2.71361e-17	-1.38126	down
Cg1g012300	0.000139046	-1.11942	down	Cg1g008690	0.00131086	-1.82996	down	Cg1g020920	0.000756676	2.16467	up	Cg2g042640	2.56187e-11	2.40515	up
Cg1g012450	1.05436e-07	4.37169	up	Cg1g009040	0.0067903	-1.00757	down	Cg1g021120	1.4898e-16	3.34069	up	Cg2g043220	0.00973755	1.659	up
Cg1g012920	0.00817179	-1.81626	down	Cg1g009130	0.000513961	-1.30305	down	Cg1g021340	0.000227619	1.59642	up	Cg2g043700	0.00572917	-1.71112	down
Cg1g012930	4.213e-05	1.32177	up	Cg1g009400	0.00973919	-1.42927	down	Cg1g022550	1.00512e-09	Inf	up	Cg2g043750	7.04382e-08	-1.05253	down
Cg1g012960	0.000928321	-1.46566	down	Cg1g009420	0.003381	-1.32831	down	Cg1g024130	1.90284e-09	1.29701	up	Cg2g043900	5.84376e-08	-1.38104	down
Cg1g013130	0.000300543	-1.91745	down	Cg1g009460	2.80306e-26	-2.99371	down	Cg1g024280	7.70955e-09	1.17636	up	Cg2g044400	1.32876e-09	3.90923	up
Cg1g013140	1.48791e-23	-2.14955	down	Cg1g009530	3.6718e-06	1.40784	up	Cg1g025260	0.000113007	2.77663	up	Cg2g044410	0.000584548	2.82484	up
Cg1g013160	9.57417e-05	-2.3464	down	Cg1g009550	1.04067e-06	-3.70525	down	Cg1g025270	1.51951e-14	4.22163	up	Cg2g044420	0.00580528	1.83116	up
Cg1g013230	1.45329e-08	1.09515	up	Cg1g009860	1.3219e-13	-1.77343	down	Cg1g025480	0.000588763	-1.51562	down	Cg2g044440	0.00590847	3.33001	up
Cg1g013240	1.69601e-05	-1.4482	down	Cg1g010130	1.54824e-08	-2.14596	down	Cg1g026010	0.000965227	-1.75358	down	Cg2g044960	0.00248724	-1.31887	down
Cg1g013250	3.24188e-15	-1.8074	down	Cg1g010660	4.37847e-84	-3.87089	down	Cg1g026190	0.000296399	1.41484	up	Cg2g045130	0.000364493	1.82795	up
Cg1g013330	5.97484e-05	-2.50007	down	Cg1g010820	9.73192e-77	-4.71385	down	Cg1g026460	0.00604414	2.24591	up	Cg2g045260	0.00468623	-1.66958	down
Cg1g013360	7.33616e-05	-1.30085	down	Cg1g010830	7.68009e-65	-4.51005	down	Cg1g026480	0.00743575	2.80885	up	Cg3g000770	0.00088618	-1.33098	down
Cg1g013560	1.36025e-15	-2.52804	down	Cg1g011580	2.28469e-08	2.06501	up	Cg1g026780	2.00341e-08	2.15292	up	Cg3g000780	0.00351071	-1.61909	down
Cg1g013570	0.000493309	1.26481	up	Cg1g011960	6.16224e-06	-3.07333	down	Cg1g027230	1.21663e-14	1.65671	up	Cg3g000790	0.00474903	-1.19679	down
Cg1g013790	0.00712631	-1.87197	down	Cg1g012280	3.47458e-06	-3.40563	down	Cg1g027570	1.57451e-28	4.93438	up	Cg3g001930	6.58678e-06	2.19524	up
Cg1g013830	3.99246e-07	-1.05584	down	Cg1g012330	1.51442e-08	-1.33457	down	Cg1g027720	7.94852e-05	1.11833	up	Cg3g002480	0.000723025	-2.31156	down
Cg1g013840	2.12009e-05	-1.25381	down	Cg1g012450	2.06233e-15	7.52318	up	Cg1g028340	0.00016553	2.88623	up	Cg3g002560	4.85004e-10	3.05108	up
Cg1g013940	1.67305e-08	1.14775	up	Cg1g012600	4.51584e-08	-1.53621	down	Cg1g028930	2.57732e-06	1.23135	up	Cg3g003100	5.90232e-08	-1.95567	down
Cg1g014190	0.00182424	-3.94117	down	Cg1g012620	3.16032e-13	-2.66432	down	Cg1g029050	0.00123277	1.01586	up	Cg3g003230	0.00153486	-1.34126	down
Cg1g014270	9.06599e-18	-1.78481	down	Cg1g012930	1.34931e-26	-2.90347	down	Cg2g000570	0.00165354	-1.64907	down	Cg3g004220	0.000448098	-1.50064	down
Cg1g014390	3.66869e-09	-2.44914	down	Cg1g012960	5.34873e-05	-1.07191	down	Cg2g000840	1.53056e-07	2.06242	up	Cg3g004920	0.00221578	2.41405	up
Cg1g014580	3.25609e-13	-1.96878	down	Cg1g013050	0.000566386	-1.07458	down	Cg2g001030	8.87423e-05	2.95693	up	Cg3g006520	0.00871997	-1.01807	down
Cg1g014610	8.23396e-10	-2.28829	down	Cg1g013070	7.6955e-08	-3.51976	down	Cg2g001460	0.00606356	-2.12826	down	Cg3g008160	5.47614e-05	-1.82101	down
Cg1g014800	0.000569976	1.36555	up	Cg1g013110	0.00377215	-2.14357	down	Cg2g001540	3.2932e-05	1.16949	up	Cg3g008410	0.000977924	-1.1438	down
Cg1g015180	0.00906883	1.12559	up	Cg1g013160	2.91589e-21	-5.19998	down	Cg2g001610	0.000169296	2.74821	up	Cg3g009220	4.87732e-17	-9.26267	down
Cg1g015400	1.6229e-30	2.86193	up	Cg1g013230	1.19723e-07	1.02196	up	Cg2g001710	7.91549e-13	1.48036	up	Cg3g013610	0.000113221	-1.47006	down
Cg1g016050	5.93346e-05	-1.3668	down	Cg1g013240	2.81484e-06	-1.75494	down	Cg2g002120	3.2596e-29	2.63325	up	Cg3g014490	2.077e-10	6.32586	up
Cg1g016100	0.000217238	-1.06797	down	Cg1g013250	5.17992e-10	-1.22439	down	Cg2g002340	2.48308e-14	3.73147	up	Cg3g014930	4.34133e-09	-1.65179	down
Cg1g016110	0.00894857	-1.54978	down	Cg1g013560	8.10296e-20	-2.00549	down	Cg2g002350	1.25658e-10	5.49319	up	Cg3g016130	5.83397e-15	3.52365	up
Cg1g016170	0.000362583	-1.56559	down	Cg1g013660	5.22956e-05	-1.70687	down	Cg2g002360	3.51479e-23	4.43978	up	Cg3g016500	0.00188207	-1.39684	down
Cg1g016210	3.15084e-05	1.65926	up	Cg1g013780	0.00678422	1.30454	up	Cg2g002560	0.000121184	-2.88489	down	Cg3g016550	4.7336e-15	4.84783	up
Cg1g016310	1.05563e-08	-Inf	down	Cg1g013900	6.45372e-05	2.01734	up	Cg2g003170	2.11802e-06	2.66894	up	Cg3g016920	0.000583247	-1.12855	down
Cg1g016320	4.91063e-09	1.1562	up	Cg1g014580	1.26778e-06	-1.4183	down	Cg2g003300	0.000910641	1.82094	up	Cg3g018260	1.83129e-10	-1.7855	down
Cg1g017630	0.00434758	-2.01194	down	Cg1g014610	4.28462e-06	-1.86201	down	Cg2g004340	2.03683e-05	1.24015	up	Cg3g018400	1.40374e-09	-1.60437	down
Cg1g019900	0.00527638	-1.93835	down	Cg1g014790	2.07503e-10	-5.50516	down	Cg2g004560	2.10476e-15	Inf	up	Cg3g018790	0.00996183	-1.38211	down
Cg1g019940	0.00126249	1.37526	up	Cg1g014880	5.4779e-05	1.11082	up	Cg2g004590	1.5051e-08	2.2783	up	Cg3g020790	2.78845e-07	-1.23238	down
Cg1g019950	4.22223e-06	2.75693	up	Cg1g015170	0.00551964	-1.29213	down	Cg2g004620	0.00144843	2.36606	up	Cg3g022430	0.00124064	1.93209	up
Cg1g019990	3.93077e-07	-4.10142	down	Cg1g015400	1.91504e-18	2.08433	up	Cg2g004630	4.82158e-05	2.5741	up	Cg3g024280	0.00384293	-2.34148	down
Cg1g020450	4.05153e-39	3.95332	up	Cg1g015790	6.50655e-10	5.0632	up	Cg2g005770	3.43239e-21	2.37266	up	Cg3g024640	2.57302e-05	3.22998	up
Cg1g020730	3.25736e-09	1.20997	up	Cg1g015800	0.0010295	2.42335	up	Cg2g005920	1.43735e-12	2.05283	up	Cg3g024910	1.51572e-10	-1.89877	down
Cg1g020800	3.99911e-09	3.59568	up	Cg1g015810	9.71543e-59	4.31458	up	Cg2g006180	0.004044	2.02269	up	Cg3g025510	2.45835e-07	1.96321	up
Cg1g021120	1.73031e-15	3.17307	up	Cg1g016010	4.06124e-12	-3.22956	down	Cg2g006510	0.000729913	-1.00348	down	Cg3g025530	5.04848e-07	-1.8447	down
Cg1g021330	1.77121e-05	1.97039	up	Cg1g016050	0.000345222	-1.22227	down	Cg2g007800	6.75953e-07	2.69821	up	Cg3g026120	0.00389127	-1.5143	down
Cg1g021760	0.000135734	-2.27699	down	Cg1g016060	1.5612e-14	-2.63127	down	Cg2g007950	1.82636e-10	2.43755	up	Cg4g000160	0.0015638	-1.58778	down
Cg1g023070	8.18762e-06	-1.4924	down	Cg1g016100	7.18981e-06	-1.37308	down	Cg2g007960	5.78132e-24	1.99738	up	Cg4g001470	1.54382e-09	-1.26045	down
Cg1g023360	3.06979e-05	-1.4226	down	Cg1g016210	2.34406e-10	-2.06755	down	Cg2g009300	8.15126e-09	3.84991	up	Cg4g002220	0.00458076	-2.49753	down
Cg1g024330	7.68462e-06	-1.77031	down	Cg1g016360	2.10381e-05	-3.36928	down	Cg2g011570	2.3848e-10	1.99771	up	Cg4g002450	1.94521e-20	-3.68112	down
Cg1g024700	0.00325201	-2.11779	down	Cg1g016470	0.00266717	-1.52998	down	Cg2g011600	0.000181332	-1.49665	down	Cg4g006340	2.36066e-08	-1.04415	down
Cg1g024780	1.02741e-06	-2.46114	down	Cg1g016520	9.36769e-05	-2.586	down	Cg2g012480	0.00159796	-1.1578	down	Cg4g006650	4.08751e-20	8.14048	up
Cg1g024840	0.00013881	-2.7118	down	Cg1g016740	1.91759e-05	-2.70401	down	Cg2g013050	0.000189003	-1.50381	down	Cg4g007300	1.24427e-05	1.13394	up
Cg1g025300	2.18745e-50	5.44846	up	Cg1g017040	8.24563e-06	-2.14468	down	Cg2g013120	0.00166624	1.46826	up	Cg4g007380	6.16657e-12	-1.69612	down
Cg1g025480	8.1586e-10	-2.52599	down	Cg1g017060	0.000119872	2.85964	up	Cg2g013650	3.05327e-07	-1.31329	down	Cg4g009610	0.00424029	-1.57067	down
Cg1g026010	0.00138543	-1.60348	down	Cg1g017410	0.00150027	1.60833	up	Cg2g013670	1.40539e-08	1.2954	up	Cg4g012320	0.00661269	-2.06163	down
Cg1g026490	0.00345208	-1.4396	down	Cg1g017440	0.000160424	-2.35801	down	Cg2g014290	0.00247485	1.51896	up	Cg4g013350	0.000319625	4.39924	up
Cg1g026580	0.000127644	-1.40276	down	Cg1g017510	2.72651e-14	-2.0173	down	Cg2g015440	4.12342e-05	2.56859	up	Cg4g014030	6.94307e-05	-2.16181	down
Cg1g026870	4.68761e-10	-6.06351	down	Cg1g017580	3.54504e-07	1.52205	up	Cg2g015830	3.21397e-05	2.67501	up	Cg4g014440	0.000977041	2.02343	up
Cg1g027440	0.00994885	-1.07529	down	Cg1g017700	0.00125971	-2.3078	down	Cg2g016540	0.000922725	2.55138	up	Cg4g016800	0.000300924	-2.64476	down
Cg1g027560	4.60335e-08	1.08923	up	Cg1g017720	0.000162585	-1.28933	down	Cg2g017560	0.00244574	-1.57677	down	Cg4g018460	2.77697e-08	-1.83949	down
Cg1g027580	1.81851e-09	1.20046	up	Cg1g018430	0.00525003	1.01871	up	Cg2g017760	8.20772e-09	-1.2558	down	Cg4g018930	1.96572e-07	-1.89608	down
Cg1g027620	4.10396e-06	-1.86071	down	Cg1g018960	0.00137791	1.19942	up	Cg2g019000	0.00801782	-2.17647	down	Cg4g018980	0.000948523	-1.8899	down
Cg1g028150	0.00620815	1.65409	up	Cg1g019240	4.48373e-06	1.21252	up	Cg2g019150	4.48852e-07	-1.20002	down	Cg4g019950	2.77123e-12	3.24951	up
Cg1g028500	5.87203e-08	1.44011	up	Cg1g019280	1.6938e-12	-1.81362	down	Cg2g019210	3.99478e-09	2.25637	up	Cg4g020390	5.01538e-08	1.68839	up
Cg1g028610	1.2436e-21	3.85838	up	Cg1g019740	7.1743e-15	-1.47834	down	Cg2g019300	1.10639e-05	1.37505	up	Cg4g020460	0.000164968	-2.85938	down
Cg1g028740	2.40783e-10	-1.23605	down	Cg1g019820	3.50571e-07	-3.05627	down	Cg2g019310	2.15094e-05	1.93674	up	Cg4g020480	2.08105e-08	-2.28936	down
Cg1g029080	4.0138e-11	-1.62305	down	Cg1g019880	2.67098e-05	-2.15075	down	Cg2g019570	6.2573e-05	3.31675	up	Cg4g022200	0.00037128	-1.10696	down
Cg1g029300	3.36145e-06	-4.84074	down	Cg1g019940	3.41872e-05	1.66837	up	Cg2g019700	0.00282892	1.83365	up	Cg4g022210	7.37885e-07	-1.67112	down
Cg2g000110	0.00953844	-1.1418	down	Cg1g019950	1.2103e-06	2.55185	up	Cg2g020050	0.000631222	1.3404	up	Cg4g022410	0.00147785	-1.74197	down
Cg2g000400	1.8661e-13	-1.42822	down	Cg1g020310	2.68615e-07	-3.36032	down	Cg2g020180	0.00191703	-2.31163	down	Cg4g022620	0.0067159	-1.52517	down
Cg2g000570	8.31499e-09	-1.93882	down	Cg1g020370	0.000521275	-1.73591	down	Cg2g021210	0.00287525	1.28417	up	Cg4g022970	0.000972687	2.44249	up
Cg2g000840	0.00341407	1.33974	up	Cg1g020450	1.13797e-58	4.53399	up	Cg2g021270	5.08228e-06	-1.08069	down	Cg4g023400	0.000148024	-1.30844	down
Cg2g001390	9.85816e-10	-1.24338	down	Cg1g020730	1.87958e-19	1.87191	up	Cg2g021910	3.4454e-08	4.4089	up	Cg4g023720	8.70699e-05	-1.5742	down
Cg2g001470	0.000307779	-1.22691	down	Cg1g020740	4.86889e-14	-1.69622	down	Cg2g022960	1.69442e-15	1.57198	up	Cg5g001060	8.26695e-10	-1.77218	down
Cg2g001900	0.000440929	-1.43866	down	Cg1g020800	1.70227e-09	-2.83478	down	Cg2g023230	3.8107e-06	-1.32559	down	Cg5g001540	0.00021686	-1.26391	down
Cg2g002120	1.12125e-11	1.8618	up	Cg1g020920	1.32015e-06	-2.84073	down	Cg2g023540	2.93924e-47	3.01706	up	Cg5g003470	5.61578e-06	-1.63375	down
Cg2g002430	0.000596047	-2.43596	down	Cg1g021090	1.34087e-09	2.90436	up	Cg2g023860	0.00257022	-1.65524	down	Cg5g003870	0.00823726	-2.46803	down
Cg2g002560	2.45966e-06	-3.48582	down	Cg1g021330	1.35749e-10	2.78455	up	Cg2g024930	4.07372e-05	3.16348	up	Cg5g005070	0.00382671	-1.76614	down
Cg2g003220	1.13413e-05	-1.06387	down	Cg1g021340	0.000524407	-1.40882	down	Cg2g025880	2.00868e-15	2.44161	up	Cg5g005780	6.36908e-06	-1.73064	down
Cg2g003230	2.46775e-05	-1.82745	down	Cg1g022310	0.000108039	-1.38073	down	Cg2g027050	2.0358e-11	Inf	up	Cg5g006150	0.00153486	1.23793	up
Cg2g003700	7.71604e-05	1.04496	up	Cg1g022550	0.00184413	-3.52961	down	Cg2g027080	1.08838e-07	3.98248	up	Cg5g006540	0.00391935	-2.39883	down
Cg2g004490	3.40813e-05	-2.26728	down	Cg1g022930	1.52139e-09	-1.18074	down	Cg2g027690	0.00251838	1.3882	up	Cg5g007770	7.5848e-17	-1.86228	down
Cg2g004650	9.43882e-06	Inf	up	Cg1g023050	0.00640131	1.6797	up	Cg2g028290	3.40326e-05	1.60465	up	Cg5g008870	5.72694e-06	-1.45761	down
Cg2g005000	1.39572e-06	-1.4506	down	Cg1g023070	1.1262e-07	-2.06415	down	Cg2g028300	0.000584555	-2.47294	down	Cg5g009270	0.00845285	-2.14353	down
Cg2g005450	0.00201475	-1.75608	down	Cg1g023110	2.87227e-15	Inf	up	Cg2g028590	0.00138288	1.9948	up	Cg5g009440	2.17808e-05	2.9205	up
Cg2g005480	6.55884e-10	-3.3273	down	Cg1g023140	0.00157664	1.84662	up	Cg2g028930	4.61242e-10	2.27784	up	Cg5g009610	5.40855e-32	-2.13957	down
Cg2g005600	3.38024e-171	-Inf	down	Cg1g023360	2.68579e-17	-2.51331	down	Cg2g029070	1.67316e-12	1.81634	up	Cg5g010250	6.31857e-06	1.34226	up
Cg2g005780	1.54106e-08	-1.0944	down	Cg1g023980	0.00844395	-1.60799	down	Cg2g029080	1.12335e-16	1.63137	up	Cg5g010740	0.0058369	-1.63458	down
Cg2g005920	0.00491649	1.05674	up	Cg1g024130	9.7459e-26	-2.36493	down	Cg2g029360	0.000895504	2.78721	up	Cg5g011790	0.00618778	-1.9394	down
Cg2g006000	0.00664819	-1.07795	down	Cg1g024280	5.94777e-34	-2.35181	down	Cg2g029580	2.21625e-08	1.46422	up	Cg5g012170	0.00565117	1.31795	up
Cg2g006200	0.000328461	-1.88727	down	Cg1g024700	2.41639e-12	-5.11575	down	Cg2g029710	6.24949e-07	1.30875	up	Cg5g013170	0.00113907	-1.56405	down
Cg2g006420	6.14634e-09	1.76329	up	Cg1g025260	2.39907e-08	-3.80295	down	Cg2g029780	0.00044763	1.07227	up	Cg5g015740	1.30964e-08	-1.39575	down
Cg2g006510	1.08534e-14	-2.26419	down	Cg1g025270	3.03461e-14	-3.89671	down	Cg2g029800	9.35381e-89	4.44362	up	Cg5g016160	1.08839e-05	2.62484	up
Cg2g007020	0.00565938	-1.1504	down	Cg1g025300	5.69046e-70	6.51108	up	Cg2g030520	1.62614e-10	1.31425	up	Cg5g016710	0.000115091	1.49157	up
Cg2g007710	0.00373774	-2.28353	down	Cg1g025470	0.00743076	1.30769	up	Cg2g031250	1.11136e-11	1.35547	up	Cg5g017550	0.006063	1.65605	up
Cg2g007740	4.98469e-11	-1.83119	down	Cg1g025500	1.24723e-05	1.97574	up	Cg2g031640	0.003485	1.26928	up	Cg5g020580	4.69461e-07	1.59316	up
Cg2g008130	0.00573068	-1.4544	down	Cg1g025560	7.34824e-05	-1.8335	down	Cg2g031890	7.93949e-08	-5.22065	down	Cg5g020680	6.36908e-06	2.96623	up
Cg2g008210	1.37441e-39	2.6616	up	Cg1g025940	0.00107494	-2.2687	down	Cg2g032180	1.79259e-19	2.44392	up	Cg5g020750	4.7336e-15	4.80288	up
Cg2g008280	0.000564783	-2.60397	down	Cg1g025970	2.2447e-06	-2.74053	down	Cg2g033060	1.04181e-05	3.34896	up	Cg5g023070	0.00508262	-1.572	down
Cg2g008310	0.00526385	-1.71291	down	Cg1g026050	0.00840828	-1.45627	down	Cg2g033330	8.3799e-05	-1.52602	down	Cg5g023620	3.08058e-09	2.73859	up
Cg2g008640	0.00629908	-1.06133	down	Cg1g026060	0.00250444	-2.15253	down	Cg2g034310	3.95047e-37	4.03667	up	Cg5g027500	4.9084e-06	-1.39087	down
Cg2g009350	2.61459e-06	-1.97831	down	Cg1g026220	0.00410547	1.42261	up	Cg2g034870	5.90991e-12	1.67901	up	Cg5g029900	8.65102e-12	-2.1098	down
Cg2g009550	0.00028454	-1.00294	down	Cg1g026580	0.000504648	-1.1033	down	Cg2g035410	4.75587e-05	-2.677	down	Cg5g030500	6.22245e-15	-1.92764	down
Cg2g009690	2.64324e-38	3.35775	up	Cg1g026750	0.00062885	1.28296	up	Cg2g035580	0.0046522	-2.02681	down	Cg5g031540	0.000300112	-2.08019	down
Cg2g009790	2.50992e-41	2.60573	up	Cg1g026780	3.90428e-10	-2.34671	down	Cg2g035650	1.52086e-05	1.48402	up	Cg5g033010	3.40501e-09	2.92673	up
Cg2g010060	3.9423e-07	1.43147	up	Cg1g026990	0.000384649	2.55657	up	Cg2g035680	1.9409e-16	3.72991	up	Cg5g033490	0.0093032	-1.3706	down
Cg2g010320	5.17537e-34	-2.31754	down	Cg1g027230	2.63864e-08	-1.21979	down	Cg2g035720	6.39675e-05	1.11371	up	Cg5g034190	0.000927028	-1.95013	down
Cg2g010510	0.00674703	-1.20883	down	Cg1g027380	0.000999573	-2.61942	down	Cg2g035880	2.00813e-05	1.08277	up	Cg5g034790	1.55576e-05	-1.66191	down
Cg2g010590	2.60693e-07	1.13609	up	Cg1g027580	0.00250444	1.00584	up	Cg2g036190	1.68046e-12	3.35171	up	Cg5g035380	3.40369e-06	2.62949	up
Cg2g010830	9.25706e-13	-1.61714	down	Cg1g027720	2.20669e-10	-1.80187	down	Cg2g036370	4.42113e-06	4.69951	up	Cg5g036600	0.00188159	-1.66292	down
Cg2g011090	8.15229e-20	-1.75437	down	Cg1g027780	0.000975718	1.02306	up	Cg2g037610	0.00104477	1.06334	up	Cg5g037010	2.53277e-08	2.08077	up
Cg2g011230	2.70867e-13	-2.15958	down	Cg1g028130	9.58212e-05	1.18194	up	Cg2g038140	0.000989502	-1.00202	down	Cg5g038040	0.000188637	-1.07441	down
Cg2g011360	2.10912e-13	2.24795	up	Cg1g028340	2.87227e-15	-6.34447	down	Cg2g038220	0.00921803	1.15663	up	Cg5g038400	0.00100446	-1.31526	down
Cg2g011500	1.81863e-29	3.38792	up	Cg1g028400	1.15474e-10	-1.93939	down	Cg2g038390	1.03874e-10	1.9791	up	Cg5g040590	7.91452e-05	3.42673	up
Cg2g011570	4.96705e-05	1.71257	up	Cg1g028500	2.51372e-07	1.3999	up	Cg2g038750	2.03683e-05	7.79157	up	Cg5g040610	7.05079e-07	-1.50469	down
Cg2g011640	0.000697726	-2.62526	down	Cg1g028610	7.02942e-11	2.48365	up	Cg2g038860	0.000348016	7.78398	up	Cg5g041840	1.41079e-05	-1.1025	down
Cg2g011960	2.89273e-05	1.56694	up	Cg1g028930	2.95874e-25	-2.38629	down	Cg2g038920	8.23456e-08	2.2371	up	Cg5g042110	0.00142871	-1.83719	down
Cg2g012070	0.00631969	-1.61233	down	Cg1g029330	0.00990789	-1.18711	down	Cg2g038930	3.73192e-38	-3.45239	down	Cg5g042620	0.00255977	-1.57355	down
Cg2g012100	0.00884438	1.31115	up	Cg1g029370	2.29313e-08	-1.42688	down	Cg2g038950	4.18294e-07	1.07404	up	Cg5g044930	0.00583845	2.00978	up
Cg2g012130	0.00549421	1.9705	up	Cg1g029460	4.24326e-11	-1.69437	down	Cg2g038970	0.000229344	2.62576	up	Cg5g045010	3.04169e-07	-2.32305	down
Cg2g012370	9.78152e-09	-1.11232	down	Cg2g000460	0.00104048	-2.58154	down	Cg2g040110	7.25593e-08	1.58969	up	Cg6g004950	0.00290512	-1.97639	down
Cg2g012480	3.19306e-11	-2.3121	down	Cg2g000600	0.00125966	1.95869	up	Cg2g040130	0.000127088	1.4131	up	Cg6g005050	0.00208062	1.54872	up
Cg2g012530	1.05763e-08	1.57876	up	Cg2g000830	0.00210949	-2.24981	down	Cg2g040190	5.65584e-28	6.00528	up	Cg6g005830	0.00147114	-1.78506	down
Cg2g012650	0.00145288	-2.49739	down	Cg2g000840	5.34349e-10	-2.37673	down	Cg2g040280	3.82591e-08	1.7722	up	Cg6g006850	3.28043e-13	2.6288	up
Cg2g012700	0.000154858	-2.3176	down	Cg2g001030	0.000209721	-2.56047	down	Cg2g040310	9.12637e-08	3.49759	up	Cg6g007010	1.45842e-05	-1.49264	down
Cg2g013050	4.37014e-16	-3.21994	down	Cg2g001390	7.69996e-09	-1.16462	down	Cg2g040330	1.43117e-12	4.37026	up	Cg6g010060	7.67363e-09	-1.03247	down
Cg2g013370	0.00130198	-1.94521	down	Cg2g001400	0.00450141	-1.05159	down	Cg2g040420	0.00582175	1.92692	up	Cg6g012070	0.000506544	2.086	up
Cg2g014240	0.00549421	-2.13296	down	Cg2g001540	5.61634e-10	-1.78227	down	Cg2g040540	0.00524427	1.88487	up	Cg6g014910	2.9989e-06	-2.12894	down
Cg2g015220	1.51292e-21	4.99171	up	Cg2g001610	7.44837e-09	-4.00671	down	Cg2g041010	1.30965e-11	1.40242	up	Cg6g015760	0.00036788	2.43265	up
Cg2g015230	0.000134071	2.36563	up	Cg2g001710	3.07119e-21	-1.98285	down	Cg2g041220	4.61242e-10	3.00906	up	Cg6g016410	0.00474903	2.4983	up
Cg2g015270	2.44543e-05	2.8433	up	Cg2g001900	0.000254921	-1.36502	down	Cg2g041930	5.86093e-06	1.7035	up	Cg6g016420	0.00828793	-1.47292	down
Cg2g015280	0.00683995	1.64034	up	Cg2g001930	6.82129e-09	-2.55319	down	Cg2g042020	3.17206e-06	-1.11521	down	Cg6g016680	0.00180973	-1.90655	down
Cg2g015290	0.000296147	-1.11883	down	Cg2g001980	0.000448589	-1.81559	down	Cg2g042240	1.47597e-06	-1.39718	down	Cg6g018040	4.48997e-06	2.00485	up
Cg2g017250	4.23554e-10	Inf	up	Cg2g002120	8.61046e-29	-2.72468	down	Cg2g042300	6.38875e-05	1.78558	up	Cg6g019210	0.000129155	-1.71696	down
Cg2g017560	4.205e-10	-3.4667	down	Cg2g002340	5.0647e-15	-3.64238	down	Cg2g042370	3.34086e-21	7.23588	up	Cg6g019580	3.56814e-17	3.21648	up
Cg2g017790	2.12209e-05	-1.95334	down	Cg2g002350	1.89096e-08	-4.01231	down	Cg2g042540	9.78349e-07	1.13629	up	Cg6g019740	1.17567e-11	3.35158	up
Cg2g018020	5.30521e-08	-1.82636	down	Cg2g002360	2.42626e-23	-4.26082	down	Cg2g042640	0.000339198	1.61526	up	Cg6g020380	2.19163e-12	-Inf	down
Cg2g018330	1.61344e-06	1.07742	up	Cg2g002410	4.73637e-08	-3.25239	down	Cg2g042990	0.00137778	1.57776	up	Cg6g020920	0.000207031	-2.11483	down
Cg2g018560	0.00130832	-1.44759	down	Cg2g002880	0.000938096	-1.69309	down	Cg2g043390	0.000314717	-1.16885	down	Cg6g024180	1.03938e-09	-1.88866	down
Cg2g018820	0.00705985	-1.7992	down	Cg2g002910	8.49221e-07	-2.31378	down	Cg2g043600	3.3077e-09	-1.31475	down	Cg6g024320	3.3127e-11	-2.39018	down
Cg2g019000	0.000133697	-3.02303	down	Cg2g003170	1.84241e-05	-2.22535	down	Cg2g043700	8.21241e-07	2.07424	up	Cg6g024360	0.00107333	-1.33464	down
Cg2g019060	7.35871e-09	2.61475	up	Cg2g003200	5.48191e-09	-1.31981	down	Cg2g043900	2.32227e-43	2.75378	up	Cg6g024440	3.65521e-13	-Inf	down
Cg2g019150	1.48196e-17	-2.09187	down	Cg2g003230	9.53605e-05	-2.2892	down	Cg2g044750	4.82158e-05	-1.41755	down	Cg6g025480	0.0022244	1.19772	up
Cg2g019180	0.000236129	-1.79914	down	Cg2g003260	0.0089343	-1.49056	down	Cg2g044860	1.23064e-06	1.4749	up	Cg7g000770	2.04432e-10	1.70492	up
Cg2g019310	1.95318e-23	3.24352	up	Cg2g003300	4.45015e-10	-3.21364	down	Cg2g044960	4.18862e-06	1.4857	up	Cg7g000940	4.81715e-06	3.18633	up
Cg2g019510	1.21739e-67	6.61484	up	Cg2g003830	3.79726e-10	-2.07161	down	Cg2g044980	1.52599e-06	2.39276	up	Cg7g000970	2.52919e-10	1.15271	up
Cg2g019600	0.000497775	2.53324	up	Cg2g004340	2.94971e-16	-2.43588	down	Cg2g045190	0.000296399	1.81323	up	Cg7g001110	0.000418053	-1.88988	down
Cg2g019670	0.000864834	-1.26759	down	Cg2g004350	1.42304e-05	-2.73206	down	Cg2g045260	7.88066e-10	2.28454	up	Cg7g001940	4.88617e-13	5.94592	up
Cg2g019750	0.00658407	1.01455	up	Cg2g004360	1.0358e-07	-2.3398	down	Cg2g045420	8.05981e-12	1.45834	up	Cg7g002050	2.74682e-12	-1.10905	down
Cg2g020210	0.0020067	1.17006	up	Cg2g004560	8.5361e-05	-2.72526	down	Cg2g045510	1.62944e-08	1.15843	up	Cg7g004050	0.000440604	-1.83291	down
Cg2g020290	1.5138e-05	-2.83636	down	Cg2g004580	0.00352932	-2.15886	down	Cg2g045520	0.000159069	1.03886	up	Cg7g004460	0.000600617	-1.74173	down
Cg2g020320	3.40946e-17	-1.70689	down	Cg2g004590	1.6129e-14	-3.24575	down	Cg2g045760	0.00419743	1.49636	up	Cg7g004490	6.08637e-13	-1.85899	down
Cg2g021180	1.27706e-17	1.61179	up	Cg2g004620	3.79131e-05	-2.77335	down	Cg2g045770	6.33654e-08	1.48939	up	Cg7g004840	0.000214641	-1.1491	down
Cg2g021250	5.17546e-26	-2.32746	down	Cg2g004630	4.53491e-16	-5.45343	down	Cg2g046060	2.622e-15	2.15303	up	Cg7g006420	3.14456e-10	3.56057	up
Cg2g021270	2.12749e-24	-2.50152	down	Cg2g004650	4.01791e-15	8.31799	up	Cg2g046220	2.98407e-11	-Inf	down	Cg7g006550	1.13542e-06	-2.03343	down
Cg2g021290	7.44969e-12	-1.37515	down	Cg2g005020	7.78004e-05	-1.14635	down	Cg3g000770	4.99475e-05	1.4646	up	Cg7g007060	0.00128008	-1.75504	down
Cg2g021370	0.00740128	1.33868	up	Cg2g005700	4.34998e-06	1.20135	up	Cg3g000780	0.00137685	1.68691	up	Cg7g007510	1.56485e-06	-1.85863	down
Cg2g021840	0.00102184	1.13221	up	Cg2g005770	6.81373e-56	-4.54449	down	Cg3g000790	0.00420733	1.04494	up	Cg7g007520	0.000764891	-1.86703	down
Cg2g021860	1.11656e-05	-1.4461	down	Cg2g005920	3.06758e-17	-2.58198	down	Cg3g001700	0.000513254	2.65674	up	Cg7g007800	1.30291e-06	1.41889	up
Cg2g021890	5.41013e-14	5.69646	up	Cg2g005940	0.00416035	1.75821	up	Cg3g001930	0.00466707	1.94961	up	Cg7g007810	2.09014e-26	1.94418	up
Cg2g021900	9.76884e-09	2.96736	up	Cg2g006000	2.57522e-26	-2.29333	down	Cg3g002560	8.64007e-14	4.533	up	Cg7g007880	1.39274e-11	1.06089	up
Cg2g021910	2.3677e-158	9.99916	up	Cg2g006010	2.41642e-05	-1.78291	down	Cg3g002780	0.000128055	1.10639	up	Cg7g009930	4.03368e-17	-2.25127	down
Cg2g022830	3.89402e-08	-1.79225	down	Cg2g006180	0.00103383	-2.08257	down	Cg3g003100	2.0527e-16	3.12109	up	Cg7g012220	1.35962e-08	1.83002	up
Cg2g023030	3.65734e-08	-4.49666	down	Cg2g006280	7.94405e-07	-1.24977	down	Cg3g003230	0.00196835	1.89348	up	Cg7g012690	0.00604594	1.3253	up
Cg2g023180	3.16513e-09	-1.35367	down	Cg2g006300	0.00211972	-2.16277	down	Cg3g004220	4.07372e-05	1.34531	up	Cg7g013560	8.70699e-05	-2.63045	down
Cg2g023230	2.38378e-13	-2.11845	down	Cg2g006330	0.00211182	-1.17457	down	Cg3g004300	1.62614e-10	4.5789	up	Cg7g013590	0.000918275	-1.28197	down
Cg2g023540	7.83113e-11	1.66652	up	Cg2g006420	6.83495e-18	2.86861	up	Cg3g004620	0.00398311	2.29537	up	Cg7g014630	5.72694e-06	-1.41168	down
Cg2g023590	0.00147185	2.05406	up	Cg2g006510	0.00249913	-1.16242	down	Cg3g004640	1.20061e-05	2.01101	up	Cg7g014670	0.00136521	2.39292	up
Cg2g023610	1.32577e-22	2.02889	up	Cg2g006730	0.00783141	1.90365	up	Cg3g005980	0.0015492	-2.33663	down	Cg7g015020	2.9989e-06	-1.82474	down
Cg2g023630	5.5849e-23	1.86205	up	Cg2g007020	6.998e-08	-1.95306	down	Cg3g006490	0.0038151	-1.05707	down	Cg7g017000	5.28558e-11	2.67259	up
Cg2g023750	4.65549e-12	1.35296	up	Cg2g007470	0.00459086	-1.24571	down	Cg3g006540	1.20779e-05	2.58096	up	Cg7g017190	0.000184538	-1.10411	down
Cg2g023910	0.000140389	-1.39617	down	Cg2g007740	0.000413823	-1.17474	down	Cg3g008590	0.00295688	-2.64829	down	Cg7g017970	1.32876e-09	2.97058	up
Cg2g024030	4.80255e-11	1.24689	up	Cg2g007800	1.12736e-09	-3.36259	down	Cg3g008720	0.00620879	1.60167	up	Cg7g018170	1.60342e-07	-2.12976	down
Cg2g024140	0.000106102	-1.41447	down	Cg2g007950	6.99618e-15	-2.96137	down	Cg3g009340	2.73579e-15	2.2199	up	Cg7g018290	0.00333311	1.34767	up
Cg2g024930	0.00393887	2.18969	up	Cg2g007960	6.24062e-48	-2.9558	down	Cg3g009350	0.00361001	1.57484	up	Cg7g018660	0.00121671	-2.09261	down
Cg2g025500	5.64356e-05	-1.45799	down	Cg2g008190	2.91589e-21	-1.87684	down	Cg3g009370	1.83655e-13	1.65467	up	Cg7g019510	0.00875924	-1.83907	down
Cg2g025530	4.28017e-07	1.01116	up	Cg2g008210	2.13258e-50	2.99954	up	Cg3g010070	3.22272e-06	1.71057	up	Cg7g019760	7.12074e-06	-1.75942	down
Cg2g025540	0.00423965	-1.31372	down	Cg2g008270	2.24124e-07	-1.35722	down	Cg3g010570	2.1651e-05	2.68999	up	Cg7g020430	8.41405e-06	-1.06331	down
Cg2g025640	0.00402418	-1.22666	down	Cg2g008640	0.00151303	-1.34896	down	Cg3g010580	0.00426875	2.05896	up	Cg7g020770	1.52901e-16	-Inf	down
Cg2g025650	0.000132899	-2.40232	down	Cg2g008660	0.000157991	-2.92983	down	Cg3g011270	0.00395865	1.85095	up	Cg7g021320	0.00474903	1.29022	up
Cg2g025700	0.00213263	1.34501	up	Cg2g008710	0.00882737	1.17006	up	Cg3g012050	3.61685e-05	3.24033	up	Cg7g022370	1.42295e-09	-1.37992	down
Cg2g025720	7.24094e-17	2.3262	up	Cg2g008910	8.91367e-15	3.1196	up	Cg3g012870	0.00624952	-1.38385	down	Cg7g022440	8.75979e-05	-1.17102	down
Cg2g025790	0.00594709	-1.27215	down	Cg2g009180	8.53942e-08	1.04007	up	Cg3g012890	2.5352e-10	4.22714	up	Cg7g022540	4.59314e-05	-1.59977	down
Cg2g025880	3.34271e-22	2.78081	up	Cg2g009300	1.5239e-05	1.78878	up	Cg3g013000	8.50422e-09	1.88379	up	Cg7g024000	0.000673892	-1.72604	down
Cg2g025890	5.81333e-08	-2.28596	down	Cg2g009350	0.00630584	-1.38179	down	Cg3g013030	0.000542306	1.56532	up	Cg8g000650	0.00534421	-1.49454	down
Cg2g026300	0.00400293	1.44359	up	Cg2g009690	1.84503e-29	2.79493	up	Cg3g013250	0.000119737	2.03125	up	Cg8g000900	3.60894e-15	-1.80637	down
Cg2g026340	0.000492964	-1.13277	down	Cg2g009790	2.91902e-50	2.88087	up	Cg3g013270	0.00959012	-1.64269	down	Cg8g002200	0.000927028	2.09256	up
Cg2g026430	7.29545e-11	-1.83151	down	Cg2g009980	0.000532524	-1.20612	down	Cg3g013290	3.89479e-07	1.53054	up	Cg8g002370	0.00469448	-1.08593	down
Cg2g027150	0.00585088	-1.81397	down	Cg2g010020	0.00377952	-1.81445	down	Cg3g013610	4.3477e-10	2.03083	up	Cg8g002800	0.00148383	-2.4669	down
Cg2g027600	0.00404491	-1.30602	down	Cg2g010040	0.00674845	1.83239	up	Cg3g014490	8.72821e-39	-Inf	down	Cg8g004600	7.26036e-06	-2.21391	down
Cg2g028070	2.33414e-06	-2.37782	down	Cg2g010060	0.000169932	1.0659	up	Cg3g014760	3.54511e-08	1.87261	up	Cg8g005320	1.02583e-15	-4.51528	down
Cg2g028290	6.50252e-06	-2.55787	down	Cg2g010320	3.11984e-54	-3.00541	down	Cg3g014770	9.2879e-08	1.08959	up	Cg8g008700	1.14449e-13	3.74555	up
Cg2g028300	1.94898e-06	-3.33792	down	Cg2g010590	2.59044e-10	1.37521	up	Cg3g014930	1.6407e-19	2.16467	up	Cg8g008910	0.00518439	-1.96113	down
Cg2g028380	4.37781e-23	Inf	up	Cg2g010650	0.00929311	-1.46935	down	Cg3g015300	6.13138e-22	2.54878	up	Cg8g011270	0.0050922	1.9016	up
Cg2g028400	2.49723e-07	7.03029	up	Cg2g010670	0.0003715	-2.59352	down	Cg3g016500	5.95938e-14	2.22725	up	Cg8g013250	1.02605e-06	2.91817	up
Cg2g028440	3.73916e-99	11.6199	up	Cg2g010830	4.49067e-10	-1.48441	down	Cg3g016920	1.70623e-07	1.09225	up	Cg8g013570	6.659e-05	2.97319	up
Cg2g028450	9.16957e-14	5.65446	up	Cg2g010970	0.000404794	-2.27584	down	Cg3g016940	2.85555e-06	1.06324	up	Cg8g017360	0.00512192	-2.66868	down
Cg2g028820	1.40416e-09	-1.17719	down	Cg2g011090	3.53805e-08	-1.1101	down	Cg3g017240	3.02483e-16	2.98152	up	Cg8g017380	7.70465e-05	-1.0932	down
Cg2g029070	0.00448576	-1.78492	down	Cg2g011300	0.000380202	1.00082	up	Cg3g017910	0.000421863	2.10609	up	Cg8g021010	1.39572e-07	-1.10839	down
Cg2g029080	3.70144e-06	-1.11525	down	Cg2g011350	0.00628444	1.91907	up	Cg3g018070	5.39856e-07	2.43537	up	Cg8g021580	6.24131e-11	-1.89284	down
Cg2g029300	5.86922e-12	-1.99093	down	Cg2g011360	7.6922e-18	2.59156	up	Cg3g018160	0.00157325	2.48304	up	Cg8g021770	0.000522731	-2.30146	down
Cg2g029580	0.00121118	-1.259	down	Cg2g011500	4.434e-28	3.22496	up	Cg3g018260	4.65183e-12	2.10502	up	Cg8g023520	3.65521e-13	-1.76245	down
Cg2g030190	0.000545659	-1.04406	down	Cg2g011570	5.14323e-06	-1.736	down	Cg3g018790	6.61641e-07	1.95976	up	Cg8g023730	3.09875e-08	-1.1562	down
Cg2g030250	0.00750847	-2.98049	down	Cg2g011930	1.60641e-12	2.36993	up	Cg3g020260	1.12572e-09	1.25931	up	Cg8g024340	7.98181e-14	-1.37106	down
Cg2g030490	0.000830618	-1.50686	down	Cg2g013120	1.06451e-12	-3.12824	down	Cg3g020790	3.3266e-11	1.71957	up	Cg9g000120	0.000105846	-1.15381	down
Cg2g030520	2.8828e-19	1.76408	up	Cg2g013180	0.00275204	1.85478	up	Cg3g021010	1.66537e-07	1.08837	up	Cg9g000130	1.17567e-11	6.69046	up
Cg2g031070	0.00739346	-1.05928	down	Cg2g013290	1.19753e-07	-1.08742	down	Cg3g021040	0.000172784	-1.04666	down	Cg9g000950	0.000796159	2.34123	up
Cg2g031130	3.15162e-06	-1.91517	down	Cg2g013330	3.62898e-06	-1.05224	down	Cg3g021110	2.74773e-07	-1.73558	down	Cg9g001890	1.88649e-12	-1.86796	down
Cg2g031480	2.70111e-05	1.44583	up	Cg2g013670	8.3972e-08	-1.24285	down	Cg3g021190	1.57138e-40	4.05334	up	Cg9g002560	0.000662739	-2.07822	down
Cg2g031940	9.95002e-05	1.42806	up	Cg2g014290	1.4631e-13	-3.58506	down	Cg3g021260	3.28387e-19	2.84497	up	Cg9g004640	9.65088e-51	-Inf	down
Cg2g032000	0.00314725	-1.23955	down	Cg2g014630	1.66608e-05	2.2218	up	Cg3g021430	2.11813e-05	-1.63865	down	Cg9g005830	0.000753963	-1.80659	down
Cg2g032230	0.00497914	-1.11383	down	Cg2g015220	5.17018e-31	5.17756	up	Cg3g021660	2.63457e-22	5.52474	up	Cg9g007420	0.000273206	-2.13722	down
Cg2g032430	0.00691674	-2.08963	down	Cg2g015230	2.02319e-10	3.33572	up	Cg3g021680	4.03266e-08	4.09028	up	Cg9g008180	6.40756e-07	1.42311	up
Cg2g032630	0.000131512	-1.01541	down	Cg2g015270	6.25015e-10	3.54196	up	Cg3g022000	0.000718354	-1.51523	down	Cg9g010350	4.82281e-07	-1.18643	down
Cg2g032860	8.1702e-05	-2.19393	down	Cg2g015280	8.34357e-17	4.31921	up	Cg3g022370	0.00377214	-1.11729	down	Cg9g014790	0.00914804	-1.44516	down
Cg2g033330	8.84013e-10	-2.25474	down	Cg2g015440	1.83314e-11	-4.13326	down	Cg3g022940	4.33462e-09	-1.1913	down	Cg9g016550	5.35846e-08	1.873	up
Cg2g033370	3.19783e-17	-1.81724	down	Cg2g015830	3.11341e-14	-5.06641	down	Cg3g023070	0.000152579	-1.87486	down	Cg9g021280	0.000325966	1.3047	up
Cg2g033560	7.03717e-08	-1.06567	down	Cg2g016290	0.000108865	2.45261	up	Cg3g023860	0.000177469	-1.09208	down	Cg9g023380	0.000174655	2.29814	up
Cg2g034070	0.0063805	-1.08612	down	Cg2g016480	0.000127274	-1.99561	down	Cg3g024440	7.06668e-05	-1.37027	down	Cg9g023420	2.6915e-05	2.94629	up
Cg2g034220	0.000403893	1.15207	up	Cg2g016540	0.00499464	-1.96757	down	Cg3g024630	4.98139e-07	1.38779	up	Cg9g025760	0.00188768	-1.39301	down
Cg2g034310	0.00103057	1.67584	up	Cg2g016590	2.17068e-05	-1.06162	down	Cg3g024910	2.00943e-14	1.72477	up	Cg9g026210	0.00854419	1.98861	up
Cg2g035410	1.60368e-05	-2.78322	down	Cg2g016970	0.000392817	3.29205	up	Cg3g025340	9.001e-06	3.31219	up	Cg9g026260	1.37628e-08	-2.81826	down
Cg2g035580	0.000226776	-2.44386	down	Cg2g017030	2.85011e-12	-1.47554	down	Cg3g025530	1.12289e-14	2.59319	up	Cg9g027370	0.000101911	-2.20522	down
Cg2g035590	0.0051325	1.25896	up	Cg2g017560	0.00246184	-1.33425	down	Cg3g025850	7.25593e-08	3.22973	up	Cg9g028040	0.00333311	-2.17131	down
Cg2g035650	1.00099e-07	-2.64848	down	Cg2g017760	2.86604e-08	1.22482	up	Cg3g026120	6.35717e-09	2.21636	up	Cg9g029510	3.14497e-15	2.87601	up
Cg2g035680	0.000548481	2.12083	up	Cg2g017790	0.000263664	-1.55714	down	Cg4g000160	9.05057e-10	2.06288	up	CgUng000270	4.06417e-05	2.68935	up
Cg2g035780	0.00152001	-1.42299	down	Cg2g018630	0.000597166	-1.98459	down	Cg4g000740	0.000285119	1.87352	up	CgUng001520	2.77123e-12	-1.12995	down
Cg2g035960	0.00553494	-1.72916	down	Cg2g019060	1.09211e-11	2.9277	up	Cg4g000850	0.000932818	1.82901	up	CgUng002800	6.03951e-12	-1.96342	down
Cg2g036190	1.16268e-10	3.10951	up	Cg2g019180	0.00640219	-1.37351	down	Cg4g001420	3.46404e-07	1.17626	up	CgUng004870	1.5758e-06	-1.84785	down
Cg2g036520	1.62955e-15	3.16017	up	Cg2g019210	9.864e-11	-2.32834	down	Cg4g001470	5.02278e-07	1.44645	up	CgUng006010	6.88136e-05	-2.57665	down
Cg2g036550	1.63664e-28	2.07371	up	Cg2g019280	7.20151e-05	-1.02733	down	Cg4g001670	0.00675713	2.04809	up	CgUng007620	1.62465e-06	-1.04227	down
Cg2g036570	0.000188402	-2.51979	down	Cg2g019300	4.05385e-18	-2.87483	down	Cg4g001890	4.47872e-10	-1.27125	down	fructus_aurantii_newGene_1314	4.16647e-08	3.1483	up
Cg2g036710	0.00196132	-1.01152	down	Cg2g019510	2.19786e-63	6.34918	up	Cg4g001900	0.000482687	-1.37263	down	fructus_aurantii_newGene_1619	3.4824e-09	-1.23503	down
Cg2g036920	5.6703e-05	-1.23656	down	Cg2g019560	7.77403e-06	3.16897	up	Cg4g002200	1.54354e-12	1.41892	up	fructus_aurantii_newGene_166	1.44562e-13	-1.91045	down
Cg2g036930	0.00348733	-2.08327	down	Cg2g019750	1.15126e-10	2.21419	up	Cg4g002240	1.08034e-10	2.34862	up	fructus_aurantii_newGene_1942	0.00201566	-2.4605	down
Cg2g037110	1.4458e-08	2.10977	up	Cg2g019790	6.1539e-21	-1.79485	down	Cg4g002450	3.00978e-32	2.98697	up	fructus_aurantii_newGene_1971	0.00678108	-1.99802	down
Cg2g037150	0.00560337	1.47071	up	Cg2g019900	0.00673414	-1.66513	down	Cg4g002520	9.37252e-12	2.26047	up	fructus_aurantii_newGene_1996	0.00573877	-1.84251	down
Cg2g037300	8.12422e-13	1.72288	up	Cg2g020220	0.00924279	-1.44419	down	Cg4g002890	4.41853e-05	2.04508	up	fructus_aurantii_newGene_209	1.45842e-05	2.4083	up
Cg2g037650	0.00161903	2.37372	up	Cg2g020260	1.81001e-06	-1.32315	down	Cg4g004100	0.00268962	-1.21472	down	fructus_aurantii_newGene_2109	2.07423e-07	-2.24474	down
Cg2g037740	2.93733e-08	2.7307	up	Cg2g020320	4.91056e-15	-1.71571	down	Cg4g004120	0.000749924	1.5434	up	fructus_aurantii_newGene_3288	0.00169519	2.82401	up
Cg2g037760	9.66757e-13	Inf	up	Cg2g020510	1.95052e-07	1.46493	up	Cg4g004360	6.34862e-05	1.12351	up	fructus_aurantii_newGene_3367	0.00156768	2.46646	up
Cg2g038260	0.00018546	-2.9197	down	Cg2g021180	3.06738e-26	2.01692	up	Cg4g005250	0.00290874	-1.99671	down	fructus_aurantii_newGene_413	1.08517e-06	-1.07065	down
Cg2g038280	0.00111289	-2.35977	down	Cg2g021200	6.33054e-05	1.43019	up	Cg4g005590	1.10117e-10	1.42427	up	fructus_aurantii_newGene_429	0.00563943	-1.66558	down
Cg2g038410	9.49664e-10	-1.90498	down	Cg2g021250	2.56114e-07	-1.34211	down	Cg4g006410	2.263e-20	1.83897	up	fructus_aurantii_newGene_4749	2.08971e-12	-1.51963	down
Cg2g038450	0.000250158	1.06157	up	Cg2g021270	0.000173798	-1.15824	down	Cg4g006730	0.000422528	-1.32197	down	fructus_aurantii_newGene_4755	5.9479e-08	-1.20112	down
Cg2g038470	3.3997e-05	1.05232	up	Cg2g021370	0.00193484	1.38633	up	Cg4g007360	6.48995e-14	-6.35175	down	fructus_aurantii_newGene_4756	2.01598e-20	-4.03016	down
Cg2g038480	0.000983391	-1.56787	down	Cg2g021390	1.08411e-08	1.09721	up	Cg4g007380	2.32731e-19	2.47995	up	fructus_aurantii_newGene_4773	1.46882e-07	3.4234	up
Cg2g038690	3.11274e-05	-1.82158	down	Cg2g021700	2.06233e-15	-Inf	down	Cg4g007890	3.20065e-11	1.33799	up	fructus_aurantii_newGene_4791	0.000710768	-1.69871	down
Cg2g038710	0.00639085	-1.59265	down	Cg2g021890	1.39541e-19	5.55145	up	Cg4g008310	9.34391e-18	1.74216	up	fructus_aurantii_newGene_4972	2.50413e-07	5.4549	up
Cg2g039020	0.00947881	-1.41793	down	Cg2g021900	2.84337e-15	3.43786	up	Cg4g008690	0.00954039	1.4141	up	fructus_aurantii_newGene_5039	0.00456685	1.81023	up
Cg2g039460	4.10435e-07	-1.18986	down	Cg2g022960	4.79254e-83	-3.99161	down	Cg4g008870	9.67089e-06	3.64076	up	fructus_aurantii_newGene_5421	6.16245e-10	-1.322	down
Cg2g039700	6.39647e-09	-1.44374	down	Cg2g023030	0.00535462	-2.70205	down	Cg4g009140	7.64468e-05	-2.36072	down	fructus_aurantii_newGene_5531	0.000842541	-2.71387	down
Cg2g039750	3.09928e-07	-2.46913	down	Cg2g023370	0.00452425	2.02751	up	Cg4g009190	6.43261e-09	1.17735	up	fructus_aurantii_newGene_5563	0.00257299	-2.39332	down
Cg2g039890	0.00734428	1.36404	up	Cg2g023460	3.74168e-05	-1.57873	down	Cg4g009410	5.89608e-11	Inf	up	fructus_aurantii_newGene_7	9.76976e-12	6.29406	up
Cg2g039900	2.4846e-63	3.59302	up	Cg2g023540	1.14206e-51	-3.25852	down	Cg4g009480	0.000521517	2.50601	up	fructus_aurantii_newGene_922	1.24531e-05	-2.39268	down
Cg2g040010	0.00050862	-1.87895	down	Cg2g023590	0.000620928	1.8508	up	Cg4g009540	2.76245e-06	2.38298	up	fructus_aurantii_newGene_923	0.00382671	-3.10808	down
Cg2g040330	0.000107655	2.82934	up	Cg2g023610	1.24754e-10	1.79035	up	Cg4g009610	4.45968e-10	2.07041	up
Cg2g040360	1.39087e-07	1.03264	up	Cg2g023750	4.01305e-11	1.30219	up	Cg4g009920	0.00228146	-1.85966	down
Cg2g040540	7.40944e-06	2.5515	up	Cg2g023860	2.11459e-05	1.96357	up	Cg4g010230	0.00679424	3.0517	up
Cg2g040660	5.42421e-05	-2.62188	down	Cg2g023910	0.00058862	-1.32564	down	Cg4g010240	5.99826e-08	1.33056	up
Cg2g040790	0.00953844	-2.03743	down	Cg2g024930	3.86392e-06	-3.29179	down	Cg4g010580	3.40165e-05	-1.44407	down
Cg2g040900	5.69355e-30	Inf	up	Cg2g025410	1.97724e-05	1.71024	up	Cg4g010810	6.11993e-05	1.18137	up
Cg2g040940	9.93831e-09	-1.9775	down	Cg2g025530	1.21023e-07	1.2579	up	Cg4g012010	1.40539e-08	2.23222	up
Cg2g041200	5.54214e-10	4.84164	up	Cg2g025720	0.000154657	1.85857	up	Cg4g012320	0.0046522	1.87769	up
Cg2g041220	0.00664526	1.64716	up	Cg2g025790	1.9442e-11	-2.69533	down	Cg4g013040	0.00306624	1.49716	up
Cg2g041420	5.57098e-11	1.63589	up	Cg2g025880	1.00957e-09	-1.865	down	Cg4g014030	4.98027e-17	3.82525	up
Cg2g041440	0.00219353	1.22649	up	Cg2g025890	1.18903e-07	-2.28525	down	Cg4g014040	4.59398e-24	2.61088	up
Cg2g041550	0.0034225	-1.13758	down	Cg2g026330	0.00771127	-1.13607	down	Cg4g014260	0.00175562	-1.15365	down
Cg2g041620	1.11921e-19	Inf	up	Cg2g026840	9.94175e-05	-2.33049	down	Cg4g017550	1.47597e-06	-1.03829	down
Cg2g041630	1.76932e-05	-2.41077	down	Cg2g027050	2.39558e-13	-Inf	down	Cg4g017570	0.00879424	2.15534	up
Cg2g041840	4.00538e-06	-1.91824	down	Cg2g027080	3.3491e-08	-3.81003	down	Cg4g017700	7.19203e-05	-3.16395	down
Cg2g041870	0.00207432	1.27423	up	Cg2g027230	1.96797e-09	-1.31734	down	Cg4g017780	8.21241e-07	1.14708	up
Cg2g041890	0.0016176	-1.85455	down	Cg2g027290	5.0866e-07	-1.92584	down	Cg4g018460	1.23001e-33	2.84446	up
Cg2g041900	0.00549421	-2.09164	down	Cg2g027590	1.71428e-05	1.65059	up	Cg4g018670	0.000277119	-1.08093	down
Cg2g042020	3.00265e-06	-1.13839	down	Cg2g028250	6.88518e-09	-2.88077	down	Cg4g018930	5.56496e-12	1.92027	up
Cg2g042060	8.38251e-13	2.28749	up	Cg2g028290	1.91263e-25	-4.35455	down	Cg4g018980	5.34247e-07	2.14875	up
Cg2g042140	1.10427e-17	1.60832	up	Cg2g028380	3.37559e-16	5.4846	up	Cg4g019480	0.00744325	1.49801	up
Cg2g042240	1.39615e-15	-2.37335	down	Cg2g028400	2.0134e-09	4.94805	up	Cg4g019760	1.04156e-07	1.39124	up
Cg2g042270	1.82058e-09	4.38182	up	Cg2g028430	4.40825e-17	6.76399	up	Cg4g020430	0.00165599	2.9005	up
Cg2g042730	8.02021e-05	-1.14169	down	Cg2g028440	1.15611e-16	5.36862	up	Cg4g020480	3.74565e-10	2.90275	up
Cg2g043050	0.00892601	-1.7219	down	Cg2g028450	4.6622e-28	5.34105	up	Cg4g020820	2.90764e-06	2.30272	up
Cg2g043110	0.000647273	-1.45819	down	Cg2g028480	0.00387299	4.81136	up	Cg4g021580	0.00559771	-2.0944	down
Cg2g043140	1.22972e-35	2.36133	up	Cg2g028560	9.05289e-16	-1.52076	down	Cg4g021950	1.65564e-07	1.55567	up
Cg2g043210	5.75857e-08	-1.23772	down	Cg2g028570	8.46566e-05	1.76015	up	Cg4g022210	2.56954e-10	1.51019	up
Cg2g043390	4.40256e-07	-2.30175	down	Cg2g028590	3.8242e-13	-4.45044	down	Cg4g022410	1.36406e-11	2.88734	up
Cg2g043480	1.84469e-59	3.53962	up	Cg2g028820	3.84006e-12	-1.32549	down	Cg4g022440	2.91465e-05	1.47674	up
Cg2g043510	6.32564e-08	-1.5013	down	Cg2g028860	5.18291e-06	-2.42552	down	Cg4g022460	0.00387266	1.48285	up
Cg2g043520	0.00185584	-1.50949	down	Cg2g028930	1.04491e-17	-3.20861	down	Cg4g022490	0.000646182	2.46092	up
Cg2g043600	4.08502e-30	-2.69759	down	Cg2g029070	5.72916e-55	-4.96163	down	Cg4g022560	1.20109e-06	1.09796	up
Cg2g043640	0.0044584	-2.02082	down	Cg2g029080	3.57058e-86	-4.1337	down	Cg4g023400	5.20871e-18	1.7483	up
Cg2g043760	0.000340502	-2.41071	down	Cg2g029300	3.44581e-06	-1.46869	down	Cg4g023720	1.65619e-18	2.66948	up
Cg2g043790	1.42944e-06	-1.58471	down	Cg2g029360	0.000320833	-2.65741	down	Cg4g023750	4.83666e-10	1.45634	up
Cg2g043810	0.00294242	-2.05249	down	Cg2g029580	4.89946e-29	-3.28248	down	Cg4g023980	3.94324e-09	-1.18773	down
Cg2g043820	1.50318e-05	-3.06558	down	Cg2g029680	1.62709e-05	-1.5523	down	Cg4g024800	0.00553676	1.57976	up
Cg2g043830	0.000525325	-1.49999	down	Cg2g029710	1.64967e-12	-1.9144	down	Cg5g000230	0.00886557	-1.39135	down
Cg2g044300	0.00679773	-1.21451	down	Cg2g029780	1.59894e-06	-1.45644	down	Cg5g000530	0.00135709	1.17384	up
Cg2g044750	2.57053e-08	-1.83836	down	Cg2g029800	3.56437e-78	-4.26654	down	Cg5g001060	1.55394e-34	2.5962	up
Cg2g044990	6.94013e-10	1.30086	up	Cg2g030190	3.11389e-06	-1.9153	down	Cg5g001420	0.0017812	2.44068	up
Cg2g045100	3.73581e-09	-1.29048	down	Cg2g030300	0.00631062	1.87516	up	Cg5g001480	4.02863e-05	2.67132	up
Cg2g045220	0.00217412	-1.1247	down	Cg2g030750	4.34836e-15	-1.50078	down	Cg5g001690	0.000358336	1.06331	up
Cg2g045400	8.29115e-06	-1.12707	down	Cg2g031060	3.40799e-06	-1.49066	down	Cg5g001770	0.000286149	2.09872	up
Cg2g045630	0.00748151	-1.76079	down	Cg2g031130	0.00619869	-1.28146	down	Cg5g001910	0.0070442	-3.43036	down
Cg2g045690	4.43665e-07	-1.83728	down	Cg2g031180	0.00603633	-1.0996	down	Cg5g002080	5.23523e-05	2.42338	up
Cg2g045910	0.00566122	-2.31453	down	Cg2g031250	1.28477e-13	-1.41168	down	Cg5g002540	2.00831e-06	1.06061	up
Cg2g046010	1.32221e-05	-1.2355	down	Cg2g031480	5.17412e-07	1.84518	up	Cg5g003320	0.000627745	-1.05215	down
Cg2g046220	4.88556e-12	-Inf	down	Cg2g031530	4.40344e-07	-1.07965	down	Cg5g003470	9.991e-14	2.03787	up
Cg2g046260	0.00493197	1.4259	up	Cg2g031590	0.00290634	1.86173	up	Cg5g003680	1.27788e-22	8.50067	up
Cg2g046370	4.04509e-07	-1.56689	down	Cg2g031630	9.06639e-13	1.35493	up	Cg5g004330	1.15136e-06	-1.18221	down
Cg2g047100	0.00262535	-1.53757	down	Cg2g031720	0.000189994	-1.58201	down	Cg5g004470	0.000513254	1.15591	up
Cg3g000770	0.00310413	1.1344	up	Cg2g031810	0.000507798	2.06272	up	Cg5g004690	7.64468e-05	2.42946	up
Cg3g000780	0.00813184	1.44195	up	Cg2g031940	0.000964907	1.26499	up	Cg5g005070	2.07121e-05	1.93516	up
Cg3g001100	0.00910051	-1.70514	down	Cg2g032000	1.51593e-05	-1.57024	down	Cg5g005570	0.000149744	-1.0619	down
Cg3g001120	0.00820088	2.05036	up	Cg2g032100	0.00477551	-2.03963	down	Cg5g005780	2.99094e-07	2.03378	up
Cg3g001130	2.75349e-10	1.22533	up	Cg2g032180	7.34943e-16	-2.25017	down	Cg5g006000	0.000133974	1.60221	up
Cg3g001140	9.75581e-08	2.49701	up	Cg2g032340	5.82164e-16	1.5392	up	Cg5g006150	1.77802e-08	-1.58848	down
Cg3g001460	0.00144663	-2.14772	down	Cg2g032430	3.38578e-06	-3.49596	down	Cg5g006750	1.21298e-12	1.79139	up
Cg3g002480	4.15245e-08	3.30593	up	Cg2g032630	2.27468e-07	-1.26989	down	Cg5g006900	7.66639e-05	1.13857	up
Cg3g003100	1.98495e-15	2.97095	up	Cg2g032860	4.07015e-17	-3.85793	down	Cg5g007770	4.99541e-37	2.52613	up
Cg3g003220	0.00201143	1.72867	up	Cg2g033060	6.22327e-05	-2.60462	down	Cg5g008000	0.00904446	1.16685	up
Cg3g003230	4.24846e-16	3.40239	up	Cg2g033160	0.000604675	-4.34606	down	Cg5g008220	2.28341e-05	1.38183	up
Cg3g003270	2.1126e-07	3.05912	up	Cg2g033170	7.97519e-07	-1.48592	down	Cg5g008420	0.00510211	-1.13591	down
Cg3g003280	2.64473e-08	3.34667	up	Cg2g033210	0.00572967	-1.04967	down	Cg5g008870	1.54175e-08	1.32241	up
Cg3g005530	0.00129138	-2.49145	down	Cg2g033280	0.0013668	-1.06252	down	Cg5g009270	0.00336839	1.97828	up
Cg3g005860	2.27792e-05	-1.24588	down	Cg2g033370	5.66976e-15	-1.63448	down	Cg5g009610	1.12904e-40	2.93064	up
Cg3g005980	0.000106273	-2.72684	down	Cg2g033510	1.90929e-05	1.62943	up	Cg5g009660	0.00817584	-1.38714	down
Cg3g006490	8.87975e-13	-2.09749	down	Cg2g033620	8.3972e-08	-2.05241	down	Cg5g009710	6.66883e-24	2.71425	up
Cg3g006770	0.0024323	-2.02304	down	Cg2g033710	0.0017754	1.95016	up	Cg5g010000	1.84768e-16	1.80239	up
Cg3g008070	3.55167e-06	-2.22529	down	Cg2g033900	5.59533e-05	-1.75615	down	Cg5g010290	0.00882052	-1.01355	down
Cg3g008110	0.00343779	1.14731	up	Cg2g034030	2.646e-14	-2.18244	down	Cg5g010740	5.40403e-08	2.2561	up
Cg3g008160	0.00243014	1.37753	up	Cg2g034050	0.000970425	-1.16497	down	Cg5g010750	1.43626e-07	1.30854	up
Cg3g008170	4.13306e-14	-2.65466	down	Cg2g034070	0.00051219	-1.24044	down	Cg5g011020	6.83725e-10	1.40793	up
Cg3g008210	2.33014e-08	-5.66866	down	Cg2g034130	1.31503e-24	-2.06532	down	Cg5g011090	0.00650919	2.00826	up
Cg3g008990	0.00586474	-1.90337	down	Cg2g034310	3.71373e-39	-4.17311	down	Cg5g011690	8.74983e-08	-1.10943	down
Cg3g009220	7.2449e-16	7.5084	up	Cg2g034390	0.00785877	-1.46375	down	Cg5g011700	0.000402465	-1.18433	down
Cg3g009340	3.07014e-55	3.61174	up	Cg2g034760	0.000355402	-1.04114	down	Cg5g011790	0.000898886	1.20696	up
Cg3g009920	0.000525325	2.02953	up	Cg2g034870	3.10002e-22	-1.91397	down	Cg5g011950	0.00743575	-1.39435	down
Cg3g010270	5.81407e-05	-2.50906	down	Cg2g035500	0.000276863	-2.62111	down	Cg5g012400	1.69442e-15	Inf	up
Cg3g010340	3.37883e-08	-1.49695	down	Cg2g035650	7.27225e-39	-5.29075	down	Cg5g013170	8.94427e-09	2.08009	up
Cg3g011620	5.71552e-05	-2.77264	down	Cg2g035660	0.000720566	-2.35858	down	Cg5g013690	1.27965e-07	-1.22932	down
Cg3g011880	0.000261956	1.49533	up	Cg2g035680	1.00243e-17	-3.74351	down	Cg5g013920	0.000109747	2.02954	up
Cg3g011990	0.00121864	-1.38726	down	Cg2g035840	0.000227246	-2.47951	down	Cg5g014450	0.00100291	2.59355	up
Cg3g012050	0.000109718	2.91549	up	Cg2g035880	3.99999e-17	-2.21676	down	Cg5g014890	0.00055991	-1.14418	down
Cg3g012080	2.0422e-10	1.33888	up	Cg2g035910	5.64815e-05	-1.13535	down	Cg5g015340	0.000195906	1.08627	up
Cg3g012540	0.000617346	1.68271	up	Cg2g035920	5.12493e-07	-2.40701	down	Cg5g015740	7.23964e-10	2.06203	up
Cg3g012670	1.61344e-06	-1.62084	down	Cg2g035940	4.42213e-09	-4.6425	down	Cg5g015750	0.000312965	1.32583	up
Cg3g012700	0.00579037	1.06202	up	Cg2g036190	0.000260101	-1.57351	down	Cg5g015980	0.00384572	1.36835	up
Cg3g012830	0.00363224	-1.01528	down	Cg2g036200	0.00958913	-1.04125	down	Cg5g016050	0.000613042	1.04489	up
Cg3g012870	6.94013e-10	-2.91657	down	Cg2g036240	0.00746192	-1.14937	down	Cg5g016150	0.00338856	2.06359	up
Cg3g012890	0.000203127	2.73312	up	Cg2g036340	2.14917e-06	1.46439	up	Cg5g016350	0.00109357	1.924	up
Cg3g012950	6.33251e-06	-3.18245	down	Cg2g036480	0.00628061	-1.11124	down	Cg5g017520	2.67356e-08	1.42245	up
Cg3g013130	0.00401527	-1.61727	down	Cg2g036550	9.8322e-29	2.12706	up	Cg5g020680	0.00975821	-2.43834	down
Cg3g013140	6.83656e-06	-1.53639	down	Cg2g036570	0.000349018	-2.33615	down	Cg5g021340	0.00744478	1.23593	up
Cg3g013180	7.19493e-13	-1.82942	down	Cg2g036690	2.73649e-06	-1.90683	down	Cg5g021600	5.94455e-19	Inf	up
Cg3g013270	0.000323196	-2.18021	down	Cg2g036920	2.78184e-07	-1.68455	down	Cg5g021630	1.38802e-06	1.88401	up
Cg3g013280	9.11695e-08	-1.99022	down	Cg2g037110	0.00833536	1.80707	up	Cg5g022110	4.33068e-06	-1.40895	down
Cg3g013330	8.40762e-06	-1.02612	down	Cg2g037150	6.18059e-06	1.33293	up	Cg5g022250	7.64095e-11	1.75691	up
Cg3g013390	1.12718e-08	-2.66546	down	Cg2g037280	0.00030971	-2.00249	down	Cg5g022450	0.0061331	1.13926	up
Cg3g013610	8.95273e-05	1.44105	up	Cg2g037300	1.22586e-11	1.66783	up	Cg5g023070	2.20666e-06	1.92089	up
Cg3g013700	0.00664526	-1.64476	down	Cg2g037650	0.00439849	-2.11577	down	Cg5g023170	0.00126822	1.68313	up
Cg3g014000	0.000152168	-1.69827	down	Cg2g037700	0.00278264	-4.04477	down	Cg5g023410	2.88323e-07	2.9575	up
Cg3g014180	1.25973e-11	-2.11912	down	Cg2g037940	9.35093e-08	-2.42588	down	Cg5g023620	0.000450742	1.80561	up
Cg3g014220	3.06761e-18	1.64962	up	Cg2g038020	1.89153e-05	2.24853	up	Cg5g023920	2.34595e-07	1.12529	up
Cg3g014310	4.18692e-06	-1.50506	down	Cg2g038100	0.000745091	-1.07744	down	Cg5g024060	1.52599e-06	1.56121	up
Cg3g014490	3.34258e-33	-7.88564	down	Cg2g038210	1.05302e-05	2.62848	up	Cg5g024750	0.00490296	-1.08054	down
Cg3g014550	1.64162e-09	-1.94645	down	Cg2g038220	0.000266324	1.09961	up	Cg5g025430	7.64468e-05	2.55902	up
Cg3g014770	8.41525e-16	-2.58415	down	Cg2g038390	5.84197e-17	-2.67904	down	Cg5g025460	2.33324e-12	3.46636	up
Cg3g014780	1.31066e-09	-2.44491	down	Cg2g038690	0.00229986	-2.07422	down	Cg5g026350	2.45018e-05	2.03367	up
Cg3g015260	4.3361e-11	-1.54064	down	Cg2g038710	9.25588e-05	-2.06411	down	Cg5g026530	0.00885459	3.34934	up
Cg3g015310	0.000100535	-1.28828	down	Cg2g038770	0.000550562	-1.27725	down	Cg5g026650	3.33921e-09	3.24437	up
Cg3g015540	6.4927e-09	4.83701	up	Cg2g038830	1.42394e-08	-4.04241	down	Cg5g027090	0.00143956	-1.8138	down
Cg3g016080	8.899e-06	-2.02013	down	Cg2g038880	0.00017103	-1.39194	down	Cg5g027500	5.23021e-19	2.51418	up
Cg3g016430	0.00981248	-1.82681	down	Cg2g038910	9.99316e-07	-1.28286	down	Cg5g027670	0.000296399	2.20962	up
Cg3g016520	2.63158e-05	2.47845	up	Cg2g038920	8.61696e-12	-2.77082	down	Cg5g029320	0.0012214	2.65291	up
Cg3g016680	2.38627e-07	1.00808	up	Cg2g038950	2.53768e-45	-2.70713	down	Cg5g029900	1.40427e-17	2.17162	up
Cg3g016920	2.88534e-25	-2.15504	down	Cg2g038970	9.58671e-08	-3.56823	down	Cg5g030200	4.68079e-08	5.06571	up
Cg3g016940	1.54872e-07	-2.02094	down	Cg2g039570	0.000992173	1.57295	up	Cg5g030380	7.25593e-08	2.13946	up
Cg3g017370	0.00768722	-2.01559	down	Cg2g039750	4.83074e-05	-2.16983	down	Cg5g030400	1.14203e-06	2.51149	up
Cg3g017520	5.52065e-06	-2.55436	down	Cg2g039780	0.00807375	1.94419	up	Cg5g030500	9.163e-22	2.16873	up
Cg3g017710	3.8986e-08	3.37771	up	Cg2g039900	1.20602e-64	3.56038	up	Cg5g030560	3.73346e-05	1.63665	up
Cg3g017800	0.000134596	-2.88559	down	Cg2g040100	0.00301371	-1.41279	down	Cg5g031390	0.00616369	1.54157	up
Cg3g017870	9.26194e-83	3.79102	up	Cg2g040110	3.68283e-08	-1.65497	down	Cg5g031500	5.77626e-15	3.21206	up
Cg3g017900	2.71104e-42	3.43063	up	Cg2g040130	6.45908e-06	-1.61066	down	Cg5g032030	6.45098e-14	-7.54961	down
Cg3g017910	0.0043805	1.79309	up	Cg2g040190	4.37972e-20	-4.37053	down	Cg5g032150	5.31297e-05	-2.00392	down
Cg3g017920	3.71459e-107	7.14726	up	Cg2g040270	0.000621631	-2.32956	down	Cg5g032460	0.000107599	-1.27708	down
Cg3g017960	0.00448576	-1.14327	down	Cg2g040310	1.02256e-05	-2.61878	down	Cg5g033240	4.06659e-06	1.41086	up
Cg3g018510	3.50372e-08	-1.24722	down	Cg2g040330	5.15157e-12	-3.89658	down	Cg5g033420	2.95361e-12	-1.39075	down
Cg3g018520	3.07993e-05	-1.417	down	Cg2g040360	1.28872e-27	2.12499	up	Cg5g033490	1.35714e-06	1.84502	up
Cg3g018540	3.15162e-06	-2.04147	down	Cg2g040370	0.000106535	-2.38974	down	Cg5g033510	0.000448399	2.02877	up
Cg3g020260	3.09736e-06	-1.24041	down	Cg2g040590	0.000695134	-2.32561	down	Cg5g034000	0.000106055	1.04782	up
Cg3g020340	2.85225e-08	-1.82191	down	Cg2g040700	0.00339872	-1.82425	down	Cg5g034190	1.12225e-10	2.94446	up
Cg3g020790	4.73264e-15	1.97422	up	Cg2g040730	0.00310492	1.06328	up	Cg5g034290	0.00071437	1.6164	up
Cg3g020810	0.000371336	1.22312	up	Cg2g040740	4.53594e-06	2.04873	up	Cg5g034750	1.21401e-11	2.02951	up
Cg3g020970	0.00799178	1.21441	up	Cg2g040750	0.000498542	1.1928	up	Cg5g034790	2.90157e-17	2.44822	up
Cg3g021040	5.0654e-12	-1.90052	down	Cg2g040790	0.00131515	-2.393	down	Cg5g035050	0.00351462	1.90127	up
Cg3g021110	2.05459e-07	-1.68881	down	Cg2g040840	0.00212124	-2.22673	down	Cg5g035890	3.62495e-06	2.26156	up
Cg3g021130	9.09521e-05	-1.83921	down	Cg2g040940	0.000276863	-1.46431	down	Cg5g036150	1.26121e-06	-2.90687	down
Cg3g021210	5.92333e-10	-1.64689	down	Cg2g040960	1.51593e-05	-1.07602	down	Cg5g036320	7.43529e-10	Inf	up
Cg3g021430	3.06807e-14	-2.86348	down	Cg2g041060	2.96314e-06	1.18632	up	Cg5g036600	5.24714e-07	2.13924	up
Cg3g021480	0.000964344	-2.56435	down	Cg2g041090	4.77734e-10	-3.98235	down	Cg5g037440	1.71737e-08	-1.79672	down
Cg3g021810	1.74902e-11	-1.95333	down	Cg2g041170	8.69324e-05	-1.41142	down	Cg5g037740	0.000706557	1.58546	up
Cg3g022000	2.52535e-05	-1.8139	down	Cg2g041200	2.4705e-08	3.54534	up	Cg5g037860	5.37676e-06	1.37307	up
Cg3g022060	0.00165575	-1.48808	down	Cg2g041220	2.7278e-10	-2.63895	down	Cg5g037880	1.50785e-05	2.89572	up
Cg3g022250	3.04403e-15	-1.84755	down	Cg2g041320	0.00356352	-1.09677	down	Cg5g038350	9.59354e-05	1.0592	up
Cg3g022290	1.16389e-06	-2.93423	down	Cg2g041480	3.47839e-09	-2.28509	down	Cg5g038570	0.00346346	2.21569	up
Cg3g022340	1.65197e-08	1.57796	up	Cg2g041630	1.15817e-05	-2.53189	down	Cg5g038810	0.000120622	1.79082	up
Cg3g022370	1.68988e-08	-1.96852	down	Cg2g041840	2.60635e-10	-2.69386	down	Cg5g038840	0.00121151	1.23282	up
Cg3g022610	2.29279e-08	1.15403	up	Cg2g041930	5.93813e-10	-2.26101	down	Cg5g039470	0.00278491	1.05522	up
Cg3g022870	0.000144242	-2.61144	down	Cg2g041950	0.000979064	-2.41168	down	Cg5g039500	0.000765533	-1.13862	down
Cg3g022940	1.10054e-24	-2.05483	down	Cg2g042060	3.88725e-13	2.23435	up	Cg5g039910	1.53057e-08	1.24946	up
Cg3g023040	0.000220618	-1.15515	down	Cg2g042190	5.56035e-37	-5.11275	down	Cg5g040000	2.63699e-08	1.23334	up
Cg3g023070	6.06501e-08	-2.69077	down	Cg2g042530	4.73528e-21	-1.77903	down	Cg5g040140	0.000735344	1.21339	up
Cg3g023350	5.42518e-14	-1.66233	down	Cg2g042540	1.17894e-11	-1.65126	down	Cg5g040640	1.5595e-06	-1.006	down
Cg3g023500	5.22704e-52	3.19246	up	Cg2g042830	0.000563813	1.4825	up	Cg5g040710	3.11259e-05	-1.35419	down
Cg3g023700	1.5941e-09	1.22603	up	Cg2g042990	5.70269e-07	-2.26689	down	Cg5g040920	2.22073e-14	1.71927	up
Cg3g023860	4.12034e-16	-2.38217	down	Cg2g043000	0.000518391	-2.54509	down	Cg5g041520	1.28934e-05	2.60054	up
Cg3g023950	2.77211e-06	-1.40372	down	Cg2g043110	0.00275503	-1.43466	down	Cg5g041700	4.90463e-05	-1.63411	down
Cg3g024030	0.00293832	-1.96259	down	Cg2g043140	2.73675e-28	2.14525	up	Cg5g041840	8.13605e-07	1.62018	up
Cg3g024280	0.00247544	2.31798	up	Cg2g043150	0.000335566	-1.83464	down	Cg5g042110	2.68327e-07	2.19924	up
Cg3g024320	5.08713e-09	-3.84541	down	Cg2g043440	0.000191204	-1.33342	down	Cg5g043340	0.00385258	-1.0307	down
Cg3g024440	0.00130901	-1.09764	down	Cg2g043500	0.00587153	1.07691	up	Cg5g043820	6.87723e-05	-2.20575	down
Cg3g024630	0.00213698	-1.22846	down	Cg2g043600	9.94228e-05	-1.20905	down	Cg5g045010	8.40819e-17	2.98538	up
Cg3g024660	3.51329e-05	-1.97391	down	Cg2g043640	0.00207045	-2.03061	down	Cg6g000130	0.0094537	2.17641	up
Cg3g024820	0.00107138	1.56334	up	Cg2g043690	0.00250793	-1.39097	down	Cg6g000310	0.000279944	1.01377	up
Cg3g024840	7.79372e-08	-1.7013	down	Cg2g043700	1.19651e-14	-3.21767	down	Cg6g000340	0.000294138	1.78266	up
Cg3g025050	1.41688e-11	-1.82041	down	Cg2g043900	1.87408e-77	-3.78032	down	Cg6g000810	0.000286149	1.02307	up
Cg3g025140	8.00059e-06	1.07576	up	Cg2g044160	0.00294315	-1.58666	down	Cg6g000830	1.79348e-05	2.36718	up
Cg3g025180	0.00859765	-1.948	down	Cg2g044230	1.03626e-05	1.27872	up	Cg6g003210	0.000117048	-2.68411	down
Cg3g025250	2.48747e-06	-2.14551	down	Cg2g044240	0.000338315	-2.17171	down	Cg6g004360	1.2957e-07	1.27369	up
Cg3g025300	0.000354025	-1.2608	down	Cg2g044370	0.00198395	-2.22214	down	Cg6g004950	1.21776e-08	2.94575	up
Cg3g025340	7.66835e-104	6.6929	up	Cg2g044400	0.00168454	1.94184	up	Cg6g005070	5.81715e-05	1.87476	up
Cg3g025530	1.57885e-08	2.05795	up	Cg2g044860	1.60177e-10	-1.99953	down	Cg6g005140	0.00527434	1.57416	up
Cg3g025670	1.24437e-12	-2.37309	down	Cg2g044900	0.00537454	-1.78727	down	Cg6g005200	0.000459049	2.23219	up
Cg3g025880	4.34408e-17	1.57883	up	Cg2g044960	1.10037e-11	-2.23623	down	Cg6g005340	1.58013e-08	1.39626	up
Cg3g026000	0.00220749	-2.36621	down	Cg2g044980	8.00355e-12	-3.28507	down	Cg6g005830	3.30673e-08	1.97778	up
Cg3g026040	6.65138e-14	-1.60628	down	Cg2g045040	0.00177912	-1.94711	down	Cg6g005870	1.48462e-08	1.15612	up
Cg4g000350	2.52314e-09	1.60494	up	Cg2g045130	7.97591e-05	2.44367	up	Cg6g006040	5.86908e-06	1.16629	up
Cg4g001050	3.09015e-15	-1.61951	down	Cg2g045190	2.59409e-05	-1.54646	down	Cg6g006360	0.00154213	-2.2749	down
Cg4g001350	9.59441e-06	-2.32643	down	Cg2g045240	2.69396e-11	-1.33615	down	Cg6g006510	3.14118e-61	-Inf	down
Cg4g001660	0.000129771	-1.16831	down	Cg2g045260	2.80484e-19	-3.44799	down	Cg6g007010	2.95928e-07	1.55308	up
Cg4g001840	0.00025564	1.04255	up	Cg2g045390	0.00518353	-1.18932	down	Cg6g007240	0.00529291	1.6755	up
Cg4g001900	3.89709e-11	-2.45763	down	Cg2g045420	6.08611e-26	-2.11941	down	Cg6g008380	1.1919e-25	2.06153	up
Cg4g002030	0.001137	-1.44263	down	Cg2g045430	0.00145908	-2.26581	down	Cg6g008960	0.0030983	-1.37416	down
Cg4g002220	1.07731e-11	Inf	up	Cg2g045520	4.10244e-05	-1.13009	down	Cg6g009140	1.63661e-16	1.63845	up
Cg4g002600	3.28517e-12	-1.33697	down	Cg2g045760	7.66192e-07	-2.31695	down	Cg6g009250	0.00704111	-1.07885	down
Cg4g002710	0.00132136	1.26022	up	Cg2g045770	5.66631e-11	-1.86015	down	Cg6g009760	0.00800519	-1.39109	down
Cg4g003200	0.00393687	-1.88551	down	Cg2g045780	0.00564594	-1.12189	down	Cg6g009880	0.00151034	-1.04021	down
Cg4g003460	0.00445164	-1.13684	down	Cg2g045820	0.000214655	1.02747	up	Cg6g009950	1.5039e-11	1.35111	up
Cg4g003710	0.00116848	-1.29161	down	Cg2g046060	7.35678e-21	-2.71014	down	Cg6g010080	1.06339e-07	1.09669	up
Cg4g003910	0.00191978	-1.22313	down	Cg2g046190	1.07785e-27	-2.12011	down	Cg6g010090	0.00326321	2.39707	up
Cg4g004580	0.000190366	1.23166	up	Cg2g046260	3.30423e-05	1.90195	up	Cg6g010100	6.22457e-07	1.96403	up
Cg4g004610	4.62086e-18	2.40562	up	Cg2g046410	0.00746192	1.07951	up	Cg6g012700	0.000590298	2.54165	up
Cg4g004620	0.00502799	-1.81493	down	Cg2g046530	0.00145158	-1.50726	down	Cg6g012790	3.36688e-10	1.36999	up
Cg4g005740	9.24053e-54	-3.80267	down	Cg2g047410	8.82138e-05	1.07901	up	Cg6g013380	1.08615e-07	-1.30329	down
Cg4g006240	3.40813e-05	-1.20624	down	Cg3g000770	2.8354e-06	-1.64519	down	Cg6g013670	0.00289426	-1.47755	down
Cg4g006250	0.00202234	-1.20666	down	Cg3g000780	9.53605e-05	-1.8474	down	Cg6g013820	0.0017193	1.21614	up
Cg4g006330	0.000850445	1.00597	up	Cg3g000790	8.83906e-07	-1.68086	down	Cg6g014500	1.3672e-05	1.80992	up
Cg4g006340	2.94726e-13	1.43718	up	Cg3g001290	0.00562025	1.97967	up	Cg6g015170	7.48056e-07	3.78664	up
Cg4g006770	9.48071e-06	-2.50629	down	Cg3g001620	1.6271e-06	-2.12291	down	Cg6g015890	2.49623e-05	-1.05227	down
Cg4g006920	0.0045632	-2.19795	down	Cg3g001630	3.39474e-05	-3.03342	down	Cg6g015920	0.00474667	2.02003	up
Cg4g007190	4.87033e-14	1.4408	up	Cg3g001700	1.19252e-08	-4.05756	down	Cg6g016630	3.22678e-08	1.95199	up
Cg4g007310	0.00273873	-2.17434	down	Cg3g001730	1.04086e-08	-3.9519	down	Cg6g017070	3.73346e-05	1.72578	up
Cg4g007380	7.56316e-10	1.59687	up	Cg3g001930	0.00896751	1.26058	up	Cg6g017490	0.000895504	-1.18146	down
Cg4g007640	9.86473e-14	3.92162	up	Cg3g002530	1.75417e-08	1.70974	up	Cg6g017700	0.000419756	-1.00442	down
Cg4g007650	2.63158e-05	-3.30673	down	Cg3g002740	1.99894e-06	3.156	up	Cg6g018040	6.92775e-06	-1.66899	down
Cg4g007810	0.00137908	-1.02377	down	Cg3g002760	1.70289e-08	-3.474	down	Cg6g018470	1.95568e-10	2.06907	up
Cg4g007890	9.94205e-12	-2.17474	down	Cg3g002780	2.25738e-15	-2.342	down	Cg6g018480	2.28876e-12	1.87286	up
Cg4g007920	2.73594e-05	2.60092	up	Cg3g003100	5.239e-09	-2.08937	down	Cg6g019210	6.4921e-09	2.24656	up
Cg4g008060	0.00483428	-1.53739	down	Cg3g004220	1.73253e-13	-2.46409	down	Cg6g019240	1.90224e-10	-1.28138	down
Cg4g008150	1.28847e-06	3.1443	up	Cg3g004300	0.000101776	-2.3828	down	Cg6g019270	0.00742064	1.64917	up
Cg4g008310	6.9415e-15	1.61761	up	Cg3g004390	8.60922e-13	-1.35461	down	Cg6g019280	5.56181e-13	1.52532	up
Cg4g008410	0.000651344	-1.60487	down	Cg3g004620	0.000211465	-2.84247	down	Cg6g019330	0.000191252	1.19822	up
Cg4g008430	3.3997e-05	1.49697	up	Cg3g004630	9.05252e-05	-1.98004	down	Cg6g019580	0.000127932	1.97776	up
Cg4g008440	3.73067e-06	-2.9187	down	Cg3g004640	5.97616e-06	-1.94498	down	Cg6g019740	0.00107063	2.36945	up
Cg4g008490	0.000635546	-2.59478	down	Cg3g004740	0.000412807	-2.67017	down	Cg6g020240	0.00448434	2.1111	up
Cg4g008600	1.48111e-25	Inf	up	Cg3g004770	0.00195981	-2.26697	down	Cg6g020260	0.00463364	1.30752	up
Cg4g009190	4.11299e-08	-1.24394	down	Cg3g004920	3.62814e-06	3.33416	up	Cg6g020570	0.00671692	1.65383	up
Cg4g009330	1.91645e-48	3.52373	up	Cg3g004930	0.00567139	2.04203	up	Cg6g020920	7.27444e-12	3.03394	up
Cg4g009480	1.90557e-12	2.85473	up	Cg3g004940	0.00106827	1.0125	up	Cg6g023390	0.000135026	-2.01427	down
Cg4g009540	1.81785e-06	2.35739	up	Cg3g005030	2.63212e-19	-1.77975	down	Cg6g024130	5.4338e-05	1.91195	up
Cg4g009610	1.12792e-13	2.29306	up	Cg3g005860	0.000120577	-1.19954	down	Cg6g024180	2.58631e-23	2.73731	up
Cg4g009640	3.60898e-09	-1.50174	down	Cg3g006200	0.000226237	-1.87176	down	Cg6g024930	2.54409e-15	2.39982	up
Cg4g009920	6.36285e-05	-2.2914	down	Cg3g006540	0.000526575	-1.89322	down	Cg6g024960	0.00759962	1.17726	up
Cg4g010580	9.53196e-25	-3.7213	down	Cg3g006730	0.000350902	1.0003	up	Cg6g025700	3.23193e-09	1.60211	up
Cg4g011120	2.40625e-05	1.35481	up	Cg3g006770	0.00827689	-1.6209	down	Cg6g025770	5.3708e-05	2.9928	up
Cg4g011980	0.00373971	-1.54763	down	Cg3g007710	1.8349e-13	Inf	up	Cg7g000300	3.06216e-05	3.48115	up
Cg4g012610	0.000964344	-1.0668	down	Cg3g007810	7.17929e-05	-1.67592	down	Cg7g000330	1.28507e-05	1.05771	up
Cg4g013130	1.4152e-06	-2.0076	down	Cg3g007850	6.49519e-07	-1.53533	down	Cg7g000350	1.18421e-05	1.43451	up
Cg4g013660	6.54727e-06	-2.29465	down	Cg3g008170	1.12475e-37	-3.88669	down	Cg7g000770	0.00289426	1.169	up
Cg4g013870	1.35266e-08	3.19567	up	Cg3g008210	1.28841e-09	-4.99544	down	Cg7g000810	2.88222e-06	1.76453	up
Cg4g014030	1.76575e-06	2.66736	up	Cg3g008240	1.35891e-09	-1.34454	down	Cg7g001110	1.14465e-05	1.87271	up
Cg4g014040	1.09732e-05	1.78749	up	Cg3g008410	1.0717e-16	-2.18252	down	Cg7g002060	0.00101124	1.11081	up
Cg4g014260	1.67154e-09	-2.06908	down	Cg3g008680	0.000190684	2.53224	up	Cg7g002350	6.73672e-14	Inf	up
Cg4g014570	8.65986e-10	1.3247	up	Cg3g008720	5.39499e-08	-2.84302	down	Cg7g002510	0.00573944	-1.00747	down
Cg4g014790	1.22988e-23	1.94281	up	Cg3g009280	0.00582673	2.19246	up	Cg7g003300	0.00175708	-2.66482	down
Cg4g014860	1.87809e-06	2.60152	up	Cg3g009340	1.9258e-06	1.5146	up	Cg7g003730	1.60183e-16	2.47474	up
Cg4g015340	1.12157e-06	-1.02786	down	Cg3g009370	4.07183e-13	-1.67137	down	Cg7g003740	3.89282e-08	2.27858	up
Cg4g015440	0.00193253	-2.34246	down	Cg3g010340	0.00494615	-1.01482	down	Cg7g003750	7.35532e-09	3.73264	up
Cg4g015870	0.00028454	-2.76794	down	Cg3g010540	0.00988247	-1.90843	down	Cg7g004050	2.03865e-06	1.63574	up
Cg4g016080	0.00438251	-1.51605	down	Cg3g010570	4.33614e-07	-2.98313	down	Cg7g004070	0.00109598	-1.15583	down
Cg4g016620	8.07581e-12	-2.28548	down	Cg3g010580	0.00051219	-2.23248	down	Cg7g006140	0.00135894	1.86287	up
Cg4g017070	0.000156814	-1.2076	down	Cg3g011270	0.000447434	-2.00746	down	Cg7g006310	1.44714e-05	-1.16566	down
Cg4g017150	0.00791843	-1.88933	down	Cg3g011880	0.00343472	1.07547	up	Cg7g006380	7.00635e-08	1.23005	up
Cg4g017520	6.62604e-10	-1.44688	down	Cg3g011940	9.53605e-05	-2.45842	down	Cg7g006550	1.08034e-10	2.03816	up
Cg4g017550	7.89732e-10	-1.52871	down	Cg3g012050	0.0048691	-2.03519	down	Cg7g006680	0.00252608	1.10751	up
Cg4g017700	5.19326e-07	-3.9064	down	Cg3g012080	8.91736e-23	2.02673	up	Cg7g007060	1.3432e-09	2.50972	up
Cg4g017780	9.32813e-10	-1.77626	down	Cg3g012100	1.46869e-13	1.51181	up	Cg7g007200	0.00399055	1.17131	up
Cg4g017800	3.41731e-32	2.28173	up	Cg3g012140	1.07964e-09	1.19393	up	Cg7g007510	4.10428e-14	2.495	up
Cg4g017840	5.36582e-09	2.16987	up	Cg3g012480	0.000381267	-1.12097	down	Cg7g007520	7.67306e-07	1.99796	up
Cg4g017980	0.00814482	-2.33937	down	Cg3g012670	2.52608e-09	-1.98757	down	Cg7g007530	0.000191252	1.27655	up
Cg4g018220	1.79148e-07	-1.20933	down	Cg3g012700	5.76353e-10	2.20278	up	Cg7g008640	0.00701852	-2.29024	down
Cg4g018300	5.3179e-08	-2.27458	down	Cg3g012790	6.7587e-10	-1.45303	down	Cg7g008700	8.53264e-137	-Inf	down
Cg4g018460	0.000477542	1.18115	up	Cg3g012880	1.25452e-05	1.63145	up	Cg7g009030	7.18791e-14	-5.29157	down
Cg4g018540	0.004107	1.56606	up	Cg3g012890	9.73037e-06	-2.64283	down	Cg7g009860	0.00817584	1.90379	up
Cg4g018700	0.00706049	-2.07485	down	Cg3g012950	0.000108955	-2.80704	down	Cg7g009930	3.63243e-29	2.73833	up
Cg4g018880	0.000291774	-1.30077	down	Cg3g013000	3.68105e-24	-3.58376	down	Cg7g011030	0.00466657	2.50123	up
Cg4g019020	0.00131404	1.12097	up	Cg3g013070	0.000981728	-1.25947	down	Cg7g012080	2.69202e-06	2.63057	up
Cg4g019480	5.26302e-05	-1.98988	down	Cg3g013110	0.00171181	1.1422	up	Cg7g012090	2.81811e-07	2.28772	up
Cg4g019710	0.00303044	-2.09201	down	Cg3g013140	0.00401626	-1.04405	down	Cg7g012730	3.35588e-124	-9.38647	down
Cg4g020390	5.71118e-09	10.7529	up	Cg3g013160	6.2513e-06	-2.48778	down	Cg7g012920	0.00287322	-1.3026	down
Cg4g020420	0.00345615	-2.02951	down	Cg3g013180	1.26651e-41	-3.15385	down	Cg7g013330	1.48376e-05	2.59492	up
Cg4g020450	0.00032448	-1.1761	down	Cg3g013240	2.01559e-05	-1.46205	down	Cg7g013560	1.98519e-05	2.97124	up
Cg4g020460	5.73317e-08	4.2505	up	Cg3g013280	0.000165747	-1.72642	down	Cg7g013590	5.05109e-30	2.78079	up
Cg4g020480	3.10226e-13	3.09843	up	Cg3g013290	5.13534e-08	-1.6684	down	Cg7g014200	2.42333e-05	1.3278	up
Cg4g020580	4.24856e-12	2.85748	up	Cg3g013330	8.87685e-06	-1.01572	down	Cg7g014410	0.000113497	2.61117	up
Cg4g020800	3.11899e-14	2.41752	up	Cg3g013390	2.75623e-14	-1.79179	down	Cg7g014440	5.59763e-05	-2.28769	down
Cg4g020830	0.00162798	1.33089	up	Cg3g013490	0.00133298	1.07109	up	Cg7g014670	1.05894e-05	3.38308	up
Cg4g021490	4.55673e-06	1.85815	up	Cg3g013500	1.53197e-21	-3.14417	down	Cg7g015020	7.52262e-21	2.57626	up
Cg4g021720	7.93268e-14	1.52407	up	Cg3g013530	0.00270826	1.53466	up	Cg7g015100	0.00500687	-1.59249	down
Cg4g021930	3.91096e-12	Inf	up	Cg3g013610	3.83364e-10	-2.04293	down	Cg7g015170	4.03723e-10	1.33482	up
Cg4g022050	0.0033031	-2.81335	down	Cg3g013700	1.97537e-06	-2.78138	down	Cg7g015450	1.88876e-05	3.4831	up
Cg4g022130	1.10445e-08	-2.91754	down	Cg3g014010	0.00457477	-1.35575	down	Cg7g015560	4.69026e-06	3.53888	up
Cg4g022140	8.53596e-07	-2.20372	down	Cg3g014180	7.89907e-90	-4.06625	down	Cg7g015570	0.00399055	2.31245	up
Cg4g022200	4.76401e-16	-1.72998	down	Cg3g014220	7.54423e-19	1.66909	up	Cg7g015680	1.3432e-09	1.42776	up
Cg4g022210	2.34087e-12	-1.35247	down	Cg3g014310	0.000384649	-1.21291	down	Cg7g015750	0.00130427	-1.17318	down
Cg4g022410	0.000927024	1.78366	up	Cg3g014360	0.00207733	-1.61162	down	Cg7g017070	0.00154543	-1.25864	down
Cg4g022480	0.00838176	-3.21847	down	Cg3g014490	2.42078e-15	Inf	up	Cg7g017110	0.00129585	-1.02189	down
Cg4g022560	0.000218314	-1.70671	down	Cg3g014500	1.05547e-06	-1.13969	down	Cg7g017190	0.00011132	1.2759	up
Cg4g023010	6.80388e-09	4.22314	up	Cg3g014550	0.00428345	-1.20643	down	Cg7g018170	4.00086e-17	2.61789	up
Cg4g023490	0.001137	-2.13321	down	Cg3g014760	3.33421e-52	-4.63245	down	Cg7g018290	0.0014935	1.48957	up
Cg4g023660	0.0032655	2.21663	up	Cg3g014770	1.37462e-98	-4.73497	down	Cg7g018660	5.30753e-15	4.17211	up
Cg4g023720	7.24733e-05	1.53331	up	Cg3g014810	3.14303e-10	-2.01131	down	Cg7g018780	0.00730492	1.37513	up
Cg4g023820	1.59369e-06	1.13404	up	Cg3g014840	8.71927e-07	-3.01894	down	Cg7g018930	0.00865466	1.52719	up
Cg4g023950	1.84263e-05	-1.46966	down	Cg3g014850	1.82863e-07	-1.24436	down	Cg7g019010	0.00533554	-1.51273	down
Cg4g023980	4.41607e-39	-2.59973	down	Cg3g014930	1.77364e-37	-3.05071	down	Cg7g019510	4.79832e-12	2.75661	up
Cg4g024130	5.2901e-05	-2.4789	down	Cg3g014990	2.79901e-13	Inf	up	Cg7g019740	0.00428472	2.11724	up
Cg4g024520	0.0066407	1.92955	up	Cg3g015090	3.59127e-13	1.37575	up	Cg7g020070	0.00121952	1.63767	up
Cg4g024950	0.000469577	-1.04844	down	Cg3g015300	4.45131e-27	-3.0521	down	Cg7g020180	0.00201469	-1.70974	down
Cg4g024990	1.98565e-05	-2.06338	down	Cg3g015310	3.82496e-08	-1.39277	down	Cg7g020370	0.00608879	4.18445	up
Cg5g000020	0.00857971	-1.16152	down	Cg3g015380	0.000668003	-1.64481	down	Cg7g020430	2.04427e-12	1.41317	up
Cg5g000230	0.00577253	-1.33601	down	Cg3g015480	0.00389114	1.15341	up	Cg7g020590	0.000259947	1.3144	up
Cg5g000280	5.52065e-06	-1.51	down	Cg3g015510	2.95874e-25	-4.23766	down	Cg7g020850	1.85478e-06	2.6116	up
Cg5g000370	0.000508244	-2.54296	down	Cg3g015540	6.66314e-11	5.17669	up	Cg7g020860	0.00137556	1.42287	up
Cg5g000730	0.00117512	-1.66563	down	Cg3g015880	0.000750822	-4.74971	down	Cg7g020950	0.00100894	2.13137	up
Cg5g000760	7.214e-10	1.65978	up	Cg3g016080	0.000534051	-1.77442	down	Cg7g021000	0.00154213	-1.57816	down
Cg5g000810	0.00598135	1.01805	up	Cg3g016220	0.00051219	1.12712	up	Cg7g021010	0.000648257	2.68681	up
Cg5g001040	5.38217e-05	-1.18756	down	Cg3g016360	1.55423e-09	1.15432	up	Cg7g021320	5.86908e-06	-1.80085	down
Cg5g001170	0.000622831	2.56537	up	Cg3g016500	1.21399e-19	-2.82985	down	Cg7g021380	5.56879e-07	1.11489	up
Cg5g001510	0.00218961	1.30115	up	Cg3g016550	4.17452e-05	2.26039	up	Cg7g022240	1.53244e-23	2.20959	up
Cg5g001530	0.000102225	-2.37802	down	Cg3g016680	5.92338e-10	1.19131	up	Cg7g022370	1.86008e-21	2.0099	up
Cg5g001540	6.72972e-18	-1.8767	down	Cg3g016920	4.63048e-98	-4.35971	down	Cg7g022440	2.35034e-21	1.87599	up
Cg5g001550	0.00711643	-1.825	down	Cg3g016940	2.80929e-59	-4.20357	down	Cg7g022540	8.50422e-09	1.46224	up
Cg5g001600	0.00447117	-1.64739	down	Cg3g017200	0.00205044	-1.63583	down	Cg7g022550	0.00727757	2.06536	up
Cg5g001910	7.09242e-05	-5.60641	down	Cg3g017240	0.00218115	-1.34034	down	Cg7g023070	4.4627e-05	-1.3656	down
Cg5g002230	9.06235e-06	-2.59843	down	Cg3g017250	0.000100452	-1.73405	down	Cg7g023530	0.002879	-1.03004	down
Cg5g002260	0.00525573	1.06357	up	Cg3g017370	0.00216893	-2.15402	down	Cg7g023650	2.48435e-09	1.35019	up
Cg5g002280	0.000436531	-1.4623	down	Cg3g017470	2.61363e-07	1.44358	up	Cg7g023910	1.98519e-05	1.34718	up
Cg5g002340	0.00405089	-1.02117	down	Cg3g017510	0.000449455	-1.06871	down	Cg7g023960	6.04924e-06	-1.39698	down
Cg5g002530	0.00987517	-2.80864	down	Cg3g017710	2.93578e-14	2.50777	up	Cg7g024000	0.000422528	1.59319	up
Cg5g002540	2.13264e-16	-1.59594	down	Cg3g017800	0.00775988	-1.84234	down	Cg8g000430	1.20109e-06	1.14001	up
Cg5g002760	0.000260157	-4.39221	down	Cg3g017810	0.00409392	2.03398	up	Cg8g000820	0.00110201	2.53903	up
Cg5g002800	0.00032448	-1.02306	down	Cg3g017820	0.00213516	-2.2805	down	Cg8g000900	2.38922e-22	2.50156	up
Cg5g002870	1.85199e-05	-1.39643	down	Cg3g017870	4.13578e-78	3.79672	up	Cg8g001540	1.81176e-07	-1.07438	down
Cg5g003150	0.00225302	-1.11796	down	Cg3g017890	3.30412e-14	Inf	up	Cg8g001760	7.91251e-07	1.17194	up
Cg5g003290	0.000226589	2.31299	up	Cg3g017900	4.43658e-33	3.37034	up	Cg8g001860	0.00704111	-1.62661	down
Cg5g003300	2.33355e-11	1.2829	up	Cg3g017920	8.376e-08	5.90909	up	Cg8g002380	0.00247808	1.05046	up
Cg5g003310	9.81425e-08	1.1056	up	Cg3g018070	8.34051e-11	-3.02863	down	Cg8g002550	2.08017e-08	1.46632	up
Cg5g003320	2.74619e-12	-2.08636	down	Cg3g018160	2.06233e-15	-Inf	down	Cg8g002800	9.75801e-05	2.43524	up
Cg5g003330	5.39088e-08	-2.43597	down	Cg3g018200	2.68538e-12	-1.35006	down	Cg8g002980	2.19032e-10	-1.31327	down
Cg5g003440	0.00769899	-3.17465	down	Cg3g018260	1.34931e-26	-3.35407	down	Cg8g003400	1.16819e-05	-1.06403	down
Cg5g003500	0.00455614	-2.10002	down	Cg3g018580	1.04662e-05	-1.78356	down	Cg8g003520	0.000417366	-2.3328	down
Cg5g003540	0.00744874	-1.01241	down	Cg3g018790	7.78512e-10	-2.35942	down	Cg8g003550	0.000945022	-1.66289	down
Cg5g003730	1.26891e-06	1.01051	up	Cg3g018950	1.534e-09	-1.38918	down	Cg8g003740	0.00325443	1.31701	up
Cg5g004330	6.87307e-13	-1.77617	down	Cg3g019070	0.00393794	-1.47049	down	Cg8g004200	0.0017812	1.40538	up
Cg5g004730	0.00274438	-1.2804	down	Cg3g019340	1.17352e-06	-1.3612	down	Cg8g004260	0.00418107	-1.09718	down
Cg5g004930	2.50939e-07	1.00684	up	Cg3g020260	2.56099e-38	-2.81654	down	Cg8g004600	1.10899e-31	2.40131	up
Cg5g004960	1.23953e-60	4.00062	up	Cg3g020500	1.83389e-05	-1.16915	down	Cg8g004610	3.49985e-37	-3.31823	down
Cg5g005140	1.73838e-06	1.0053	up	Cg3g020850	0.000326706	1.00296	up	Cg8g004740	0.00252311	2.24419	up
Cg5g005300	0.000162808	-1.44198	down	Cg3g020860	1.22342e-29	-2.21794	down	Cg8g005180	4.13875e-05	6.31561	up
Cg5g005400	0.000625334	1.75989	up	Cg3g020970	0.00410547	1.24158	up	Cg8g005190	8.07612e-06	5.64192	up
Cg5g005420	4.56111e-06	3.45748	up	Cg3g020980	9.21996e-07	-3.19977	down	Cg8g005210	3.14205e-14	Inf	up
Cg5g005490	0.00026032	1.13091	up	Cg3g021010	1.1825e-21	-1.97687	down	Cg8g006340	1.07176e-05	1.05054	up
Cg5g005500	0.00390653	-2.00026	down	Cg3g021020	0.000530054	-1.78718	down	Cg8g006710	6.92901e-07	-2.05397	down
Cg5g005530	5.12643e-09	-1.54034	down	Cg3g021040	0.00307708	-1.0831	down	Cg8g007100	0.00526715	1.9718	up
Cg5g005590	6.49927e-05	-1.24926	down	Cg3g021130	0.00457477	-1.4967	down	Cg8g008700	2.02953e-12	4.70424	up
Cg5g005780	1.05711e-07	2.00064	up	Cg3g021190	8.95093e-63	-5.0106	down	Cg8g009230	0.00367977	-2.23674	down
Cg5g005790	1.49957e-37	2.42327	up	Cg3g021210	3.12916e-11	-1.78298	down	Cg8g010040	5.26998e-09	1.9846	up
Cg5g005870	0.000770651	2.10143	up	Cg3g021260	8.73349e-25	-3.45012	down	Cg8g011240	0.00296121	3.51977	up
Cg5g005930	0.00060025	-1.37413	down	Cg3g021520	8.12629e-07	-1.50469	down	Cg8g011270	8.5534e-26	4.56326	up
Cg5g005980	0.00368685	-2.24872	down	Cg3g021660	2.38664e-16	-4.26418	down	Cg8g011290	3.49802e-29	4.8028	up
Cg5g006150	5.64755e-14	-2.18289	down	Cg3g021680	3.67117e-07	-3.49114	down	Cg8g013010	9.54937e-05	-3.19317	down
Cg5g006690	5.64591e-15	-3.83942	down	Cg3g021780	1.92301e-13	-1.47757	down	Cg8g013250	0.00223705	2.05103	up
Cg5g006750	2.00424e-05	-1.69824	down	Cg3g021810	2.20347e-28	-3.18789	down	Cg8g013670	4.24786e-05	1.60511	up
Cg5g007420	0.00672334	2.11747	up	Cg3g022250	2.21033e-57	-3.77896	down	Cg8g013730	1.60287e-05	1.12431	up
Cg5g007750	1.11755e-11	-1.56367	down	Cg3g022340	1.57088e-07	1.43972	up	Cg8g014220	0.00500045	1.90722	up
Cg5g007760	1.41076e-08	-1.09266	down	Cg3g022420	6.97209e-06	-2.1821	down	Cg8g017110	4.04419e-05	-1.32304	down
Cg5g007770	1.98361e-05	1.02084	up	Cg3g022610	3.51089e-10	1.25418	up	Cg8g017360	2.30508e-11	2.81261	up
Cg5g007930	0.00189225	-2.31184	down	Cg3g022870	1.76564e-05	-2.84838	down	Cg8g017380	1.54354e-12	1.68936	up
Cg5g008090	6.99856e-13	-1.36044	down	Cg3g022920	6.9895e-05	2.06721	up	Cg8g017510	0.000900991	-2.34483	down
Cg5g008210	2.24862e-06	-3.69186	down	Cg3g022930	1.13281e-10	1.29017	up	Cg8g018040	0.00171726	2.3582	up
Cg5g008280	0.000193701	-2.83001	down	Cg3g023350	5.07202e-07	-1.18009	down	Cg8g018080	1.08034e-10	-6.23587	down
Cg5g008420	1.77687e-16	-3.22749	down	Cg3g023500	2.84465e-14	3.38353	up	Cg8g018660	0.00194888	1.40736	up
Cg5g008450	6.44341e-05	-2.21833	down	Cg3g023510	0.000823969	2.18214	up	Cg8g019240	0.00729017	-1.47141	down
Cg5g008520	0.0072808	-1.44265	down	Cg3g023820	0.000596133	2.53817	up	Cg8g019990	7.3777e-08	-3.16264	down
Cg5g008620	1.68299e-07	1.12692	up	Cg3g023850	0.000533944	-1.69195	down	Cg8g020260	1.09857e-08	-1.18268	down
Cg5g008630	3.25736e-09	-1.92284	down	Cg3g023860	0.000139014	-1.46187	down	Cg8g020560	1.23352e-07	-2.04243	down
Cg5g008640	6.98113e-14	-1.93142	down	Cg3g024030	0.000234029	-2.31712	down	Cg8g020590	0.00367977	1.66026	up
Cg5g008770	7.43985e-08	-1.55536	down	Cg3g024160	3.5588e-28	Inf	up	Cg8g020600	0.000679536	2.68324	up
Cg5g008950	0.000445456	-1.05976	down	Cg3g024180	1.05547e-06	-1.1075	down	Cg8g020640	1.90458e-21	2.33377	up
Cg5g009040	0.00925298	-1.06845	down	Cg3g024320	0.00306518	-2.08975	down	Cg8g020860	2.27152e-09	1.90632	up
Cg5g009160	0.000545659	-1.19755	down	Cg3g024370	9.61922e-06	3.37734	up	Cg8g021010	0.000125072	1.26053	up
Cg5g009510	0.00675029	-1.35306	down	Cg3g024630	1.49053e-26	-3.26406	down	Cg8g021280	5.0077e-10	2.79444	up
Cg5g009560	5.40556e-05	-1.04615	down	Cg3g024650	4.38166e-06	-1.27726	down	Cg8g021470	0.00688926	1.01741	up
Cg5g009610	1.72648e-13	1.44113	up	Cg3g024910	3.70708e-37	-3.16637	down	Cg8g021580	3.73162e-15	1.56108	up
Cg5g009650	4.26605e-08	-3.74264	down	Cg3g024960	5.77231e-08	-1.1734	down	Cg8g021640	0.00296121	-1.17685	down
Cg5g009660	6.28511e-09	-2.84251	down	Cg3g025050	1.50151e-16	-2.26752	down	Cg8g023100	9.28423e-07	2.97527	up
Cg5g009710	0.000239703	-1.99198	down	Cg3g025250	4.83561e-06	-2.22539	down	Cg8g023160	8.13155e-05	1.57522	up
Cg5g009750	0.00107682	-2.02893	down	Cg3g025270	5.01919e-05	-1.48768	down	Cg8g023520	7.75903e-28	2.4931	up
Cg5g009980	0.00257006	-1.11383	down	Cg3g025340	4.85927e-49	3.65758	up	Cg8g024340	2.17021e-08	1.16999	up
Cg5g010240	3.63708e-17	1.57949	up	Cg3g025510	3.67943e-05	1.57767	up	Cg8g024750	2.34624e-06	1.29663	up
Cg5g010380	0.00749837	1.87067	up	Cg3g025530	1.37699e-12	-2.36397	down	Cg9g000120	1.37663e-14	1.84885	up
Cg5g010540	0.00628876	-1.14399	down	Cg3g025680	3.87525e-10	-1.87455	down	Cg9g000130	0.000242886	-2.79241	down
Cg5g010670	9.96541e-05	-1.26152	down	Cg3g025850	7.80795e-12	-3.96812	down	Cg9g000740	3.30634e-07	1.83414	up
Cg5g011190	0.00216905	-4.47972	down	Cg3g025880	4.53659e-18	1.63534	up	Cg9g000750	2.96504e-05	1.19976	up
Cg5g011360	0.00343694	-1.51969	down	Cg3g025980	4.2921e-05	-1.1577	down	Cg9g001500	6.58706e-07	1.20764	up
Cg5g011370	0.00794719	-1.13255	down	Cg3g026040	4.20614e-35	-2.49956	down	Cg9g001540	6.81808e-10	-1.57057	down
Cg5g011690	8.03702e-29	-2.30598	down	Cg3g026120	2.42256e-12	-2.64898	down	Cg9g001570	0.00587605	1.21197	up
Cg5g011700	9.13317e-16	-2.64972	down	Cg4g000160	2.43292e-18	-3.0666	down	Cg9g001580	5.41371e-11	3.3151	up
Cg5g011790	0.000213691	-1.74563	down	Cg4g000170	9.47379e-06	-3.3224	down	Cg9g001890	3.85203e-21	2.35079	up
Cg5g012190	7.66325e-08	2.98785	up	Cg4g000190	1.64202e-12	-2.14991	down	Cg9g002550	0.0017193	2.28297	up
Cg5g013090	1.13413e-05	-1.34799	down	Cg4g000220	5.09339e-13	-1.81695	down	Cg9g002560	1.59545e-18	2.80216	up
Cg5g013180	8.77369e-10	-1.64172	down	Cg4g000250	0.002497	2.27522	up	Cg9g002570	0.00575059	2.35672	up
Cg5g013320	3.43475e-05	-1.08573	down	Cg4g000350	4.71033e-11	1.6592	up	Cg9g002580	0.00032848	2.77787	up
Cg5g013690	1.16617e-30	-2.85937	down	Cg4g000570	0.00255499	-2.24411	down	Cg9g004560	4.24786e-05	2.23724	up
Cg5g013920	4.13238e-48	3.97338	up	Cg4g000630	0.00623518	-1.26209	down	Cg9g004610	5.72042e-05	-1.32414	down
Cg5g014330	3.64594e-12	-3.25615	down	Cg4g000740	1.71428e-05	-2.03286	down	Cg9g004640	1.46588e-05	-2.46778	down
Cg5g014390	6.99449e-11	-1.9355	down	Cg4g000800	0.00457477	-1.81256	down	Cg9g004660	9.57294e-06	3.5209	up
Cg5g014880	0.000139722	-1.02941	down	Cg4g000850	1.33178e-05	-2.18586	down	Cg9g005410	0.00891477	-1.63652	down
Cg5g015100	0.000164161	-2.03299	down	Cg4g001040	0.00815501	-1.83657	down	Cg9g006420	0.000195906	1.53412	up
Cg5g015350	3.38256e-23	4.08732	up	Cg4g001050	4.72693e-28	-2.163	down	Cg9g006640	0.000975325	1.56572	up
Cg5g015740	4.71257e-08	1.3444	up	Cg4g001090	0.00960115	1.52257	up	Cg9g007150	5.03118e-09	2.62053	up
Cg5g015980	2.10293e-12	2.34228	up	Cg4g001240	0.00233057	-1.445	down	Cg9g007420	1.14203e-09	3.23511	up
Cg5g016000	5.99997e-28	3.29679	up	Cg4g001420	7.22634e-34	-3.05495	down	Cg9g008940	0.00527434	-1.83454	down
Cg5g016050	3.45561e-08	1.46758	up	Cg4g001470	3.91144e-22	-3.31645	down	Cg9g009010	2.43778e-05	2.69035	up
Cg5g016080	3.65617e-06	1.08539	up	Cg4g001670	3.58187e-229	-Inf	down	Cg9g009350	0.004044	-1.19685	down
Cg5g016150	0.00319247	2.03228	up	Cg4g001710	7.19893e-05	1.16361	up	Cg9g010980	2.22781e-09	-1.64432	down
Cg5g016240	0.00267814	1.99936	up	Cg4g001810	2.12704e-60	-6.74281	down	Cg9g014790	1.7963e-05	1.95306	up
Cg5g016820	0.00935576	-2.44485	down	Cg4g001840	3.94174e-06	1.22478	up	Cg9g015140	4.24133e-10	5.40112	up
Cg5g016830	0.0028439	-2.0206	down	Cg4g002200	1.0972e-12	-1.36148	down	Cg9g016800	1.419e-08	5.02329	up
Cg5g017050	0.00739665	-1.25313	down	Cg4g002240	1.05475e-14	-2.8498	down	Cg9g016890	4.60598e-05	3.35268	up
Cg5g017150	8.44291e-15	-2.32113	down	Cg4g002450	1.22341e-71	-5.42626	down	Cg9g017080	4.08492e-06	2.91008	up
Cg5g017430	7.70885e-05	-1.98264	down	Cg4g002520	1.04193e-06	-1.5991	down	Cg9g017450	4.94087e-165	Inf	up
Cg5g017720	1.39971e-05	1.39517	up	Cg4g002540	0.0050778	-1.52467	down	Cg9g020110	7.28074e-18	5.3017	up
Cg5g018160	1.72464e-20	-1.77412	down	Cg4g002890	8.74911e-09	-2.71376	down	Cg9g020170	0.000124446	1.31284	up
Cg5g018200	9.66757e-13	-1.61107	down	Cg4g003000	0.00488489	-1.65829	down	Cg9g022140	1.10282e-09	6.90182	up
Cg5g018290	9.11367e-16	-2.46755	down	Cg4g003020	0.0098888	-1.74542	down	Cg9g022210	0.00143791	-1.33833	down
Cg5g018340	1.18995e-08	-2.88661	down	Cg4g003320	0.00174539	1.81568	up	Cg9g022580	0.00121297	1.33763	up
Cg5g019450	0.000537841	1.78999	up	Cg4g003440	2.16907e-14	1.73096	up	Cg9g023350	0.000348016	1.0897	up
Cg5g019800	0.0017488	-2.27543	down	Cg4g003450	0.00272106	-1.34365	down	Cg9g023380	0.00743575	-1.63918	down
Cg5g020380	0.00531995	-1.42526	down	Cg4g003500	0.001719	1.3919	up	Cg9g023420	0.00591973	-2.0213	down
Cg5g020450	3.54579e-14	1.8839	up	Cg4g003780	0.00802655	-1.19058	down	Cg9g023520	7.25593e-08	-1.16109	down
Cg5g020580	6.24442e-11	Inf	up	Cg4g003820	0.00485806	-1.87956	down	Cg9g023670	9.63549e-06	3.04111	up
Cg5g020590	7.20865e-08	10.5417	up	Cg4g004020	0.00396027	-1.49458	down	Cg9g024330	6.69253e-08	Inf	up
Cg5g020600	5.62299e-06	10.3219	up	Cg4g004120	0.00101886	-1.40121	down	Cg9g024530	5.75505e-06	1.90148	up
Cg5g020650	6.04536e-05	Inf	up	Cg4g004360	4.65875e-05	-1.15643	down	Cg9g024960	0.00393488	1.69631	up
Cg5g020660	1.93417e-33	8.7683	up	Cg4g004430	0.00213101	-1.3912	down	Cg9g025220	0.00279545	-3.06456	down
Cg5g020880	0.0030123	-1.09766	down	Cg4g004610	2.43213e-30	3.18806	up	Cg9g025380	5.81555e-11	-1.43074	down
Cg5g022120	0.000330638	-2.14524	down	Cg4g004780	0.000160015	-1.20302	down	Cg9g025510	0.00140833	-1.05439	down
Cg5g022560	0.00806611	-1.24425	down	Cg4g004810	1.05988e-07	-1.34876	down	Cg9g025760	1.47196e-05	1.82876	up
Cg5g022750	4.48196e-128	Inf	up	Cg4g004830	5.47929e-07	-1.80359	down	Cg9g025880	0.000611536	1.77603	up
Cg5g023100	1.32872e-05	1.31474	up	Cg4g005000	2.92289e-08	2.00352	up	Cg9g026260	1.1771e-27	2.69044	up
Cg5g023240	2.06613e-07	-1.06133	down	Cg4g005210	0.00157664	-1.73702	down	Cg9g026750	0.00025567	-1.36207	down
Cg5g023250	0.00145823	-1.09303	down	Cg4g005460	1.18385e-09	-3.32422	down	Cg9g026950	3.08224e-08	3.99962	up
Cg5g024340	0.000651912	-2.30383	down	Cg4g005590	9.09432e-08	-1.19931	down	Cg9g027370	8.80244e-05	2.71115	up
Cg5g024700	0.000649298	-2.39347	down	Cg4g005600	0.000114993	-1.88484	down	Cg9g027560	8.07612e-06	1.01082	up
Cg5g024750	2.51075e-09	-2.51993	down	Cg4g005740	2.6732e-09	-3.44095	down	Cg9g027720	1.699e-07	2.56401	up
Cg5g026420	5.25665e-38	4.19026	up	Cg4g006240	5.7254e-11	-1.76037	down	Cg9g028010	8.20772e-09	1.23654	up
Cg5g026660	0.00906883	2.02531	up	Cg4g006250	0.000249154	-1.24692	down	Cg9g028140	9.68192e-11	2.80236	up
Cg5g026990	6.83483e-05	9.58276	up	Cg4g006330	0.000305441	1.18845	up	Cg9g028350	0.0044287	1.88251	up
Cg5g027020	1.80555e-05	1.53511	up	Cg4g006410	6.29825e-52	-3.17486	down	Cg9g028760	0.000261643	-1.61326	down
Cg5g027030	2.22931e-08	1.59255	up	Cg4g006510	0.00529419	1.92857	up	Cg9g029630	2.79792e-05	-2.37297	down
Cg5g027090	2.96406e-08	-3.03545	down	Cg4g006650	3.22046e-20	8.23091	up	CgUng000080	0.00154213	-1.00478	down
Cg5g027270	0.00749837	-1.8177	down	Cg4g006770	0.00152948	-1.74589	down	CgUng000420	1.18337e-10	5.93244	up
Cg5g027500	2.08035e-11	2.07208	up	Cg4g006890	0.00439849	-1.44652	down	CgUng001720	4.63704e-10	1.40143	up
Cg5g027610	9.3864e-21	4.09387	up	Cg4g006950	0.00444911	-2.23257	down	CgUng002650	0.0019187	1.60266	up
Cg5g027630	0.000272607	3.82737	up	Cg4g006980	2.33818e-11	-1.40338	down	CgUng004680	1.80998e-07	3.60783	up
Cg5g027870	0.000302144	-1.57519	down	Cg4g007050	3.23216e-25	-1.97563	down	CgUng004870	2.717e-13	2.48327	up
Cg5g028040	5.96126e-14	-3.27278	down	Cg4g007190	1.09116e-28	2.096	up	CgUng005470	0.00154213	-1.83692	down
Cg5g028510	0.000755057	-2.54467	down	Cg4g007250	0.00119034	1.05966	up	CgUng005770	1.86831e-09	1.47553	up
Cg5g028900	0.00612208	-1.49964	down	Cg4g007380	1.8316e-20	-2.56347	down	CgUng006010	0.00018068	2.19388	up
Cg5g029030	1.23114e-11	-1.29292	down	Cg4g007410	0.000503786	-1.38917	down	CgUng006080	0.00376795	-1.36368	down
Cg5g029120	0.00333376	-1.94963	down	Cg4g007530	0.000186749	-2.47293	down	CgUng006100	1.01817e-12	1.72617	up
Cg5g029550	1.02328e-05	-3.01596	down	Cg4g007560	6.03958e-05	1.05006	up	CgUng006790	0.00130391	2.40389	up
Cg5g030380	1.42153e-07	2.02396	up	Cg4g007640	7.22059e-19	5.36749	up	CgUng009630	0.00288704	2.19444	up
Cg5g030400	6.65972e-08	2.7085	up	Cg4g007850	6.17623e-05	-2.53737	down	CgUng013160	0.000130729	2.06658	up
Cg5g030500	1.19069e-05	1.14154	up	Cg4g007890	9.17916e-77	-4.12091	down	CgUng014560	0.00418864	1.82264	up
Cg5g031570	0.000192293	-1.25821	down	Cg4g007920	4.28995e-05	2.73481	up	CgUng015210	0.00106808	2.43419	up
Cg5g031660	1.63341e-87	4.48101	up	Cg4g008060	2.79818e-05	-1.6965	down	CgUng017040	0.00143215	2.82557	up
Cg5g031810	0.0034225	-2.15585	down	Cg4g008150	1.08333e-11	3.78661	up	CgUng019650	0.00350268	2.12709	up
Cg5g031820	1.65363e-08	-2.08512	down	Cg4g008310	7.30474e-06	-1.0118	down	CgUng019990	0.00290874	-2.20618	down
Cg5g032140	3.33608e-07	-1.22619	down	Cg4g008420	1.34645e-10	-2.04416	down	fructus_aurantii_newGene_1170	0.000106055	1.89595	up
Cg5g032150	9.99879e-19	-4.69365	down	Cg4g008450	0.00221766	-1.61157	down	fructus_aurantii_newGene_1314	0.000641744	2.29729	up
Cg5g032280	9.45542e-06	-1.78919	down	Cg4g008560	0.00163242	-2.30536	down	fructus_aurantii_newGene_1411	0.000932818	2.72495	up
Cg5g032460	1.54825e-12	-2.28736	down	Cg4g008690	0.00216485	-1.47655	down	fructus_aurantii_newGene_1454	0.000648135	-2.79883	down
Cg5g032640	0.00774147	1.1258	up	Cg4g008870	5.65927e-14	-Inf	down	fructus_aurantii_newGene_1526	0.0046522	1.91437	up
Cg5g032770	0.00196858	-1.29644	down	Cg4g009140	1.18941e-07	2.51712	up	fructus_aurantii_newGene_1609	4.17119e-06	2.96896	up
Cg5g033400	4.65105e-06	-2.13318	down	Cg4g009170	1.16228e-06	-2.8427	down	fructus_aurantii_newGene_1619	2.263e-20	1.89829	up
Cg5g033420	4.85499e-36	-2.48836	down	Cg4g009190	3.05624e-30	-2.24494	down	fructus_aurantii_newGene_1636	8.08734e-09	1.58227	up
Cg5g033470	1.27058e-06	-2.66827	down	Cg4g009290	4.56689e-45	Inf	up	fructus_aurantii_newGene_166	1.34209e-10	1.72524	up
Cg5g033840	0.0061906	-2.03133	down	Cg4g009330	2.4316e-40	2.95142	up	fructus_aurantii_newGene_1808	0.000975325	2.71893	up
Cg5g034190	0.00491649	1.68728	up	Cg4g009410	6.67398e-13	-Inf	down	fructus_aurantii_newGene_1839	0.00636329	1.83469	up
Cg5g034570	0.00020504	-1.44683	down	Cg4g009740	1.20933e-05	-1.40696	down	fructus_aurantii_newGene_1884	0.000718354	1.71647	up
Cg5g034790	0.000840497	1.27943	up	Cg4g010160	6.22875e-09	-1.11799	down	fructus_aurantii_newGene_1942	4.56226e-12	4.22573	up
Cg5g035020	4.80577e-05	-1.08335	down	Cg4g010240	5.32816e-18	-2.22348	down	fructus_aurantii_newGene_1971	1.70429e-06	2.69623	up
Cg5g035250	5.56509e-10	1.56505	up	Cg4g010550	6.19672e-16	-1.53926	down	fructus_aurantii_newGene_1995	1.11773e-14	5.70061	up
Cg5g035310	0.00989038	-2.03757	down	Cg4g010580	0.000101533	-1.84795	down	fructus_aurantii_newGene_1996	3.83535e-07	2.29955	up
Cg5g035420	2.67572e-05	1.93557	up	Cg4g010810	7.29507e-05	-1.18274	down	fructus_aurantii_newGene_1997	9.71111e-05	2.86744	up
Cg5g035530	0.00563792	-1.93123	down	Cg4g011600	8.33934e-25	-1.93766	down	fructus_aurantii_newGene_2	6.49989e-06	1.22838	up
Cg5g036150	5.86922e-12	-4.34481	down	Cg4g012010	5.98668e-10	-2.37431	down	fructus_aurantii_newGene_209	0.000940551	-5.86365	down
Cg5g036560	0.000315764	2.19783	up	Cg4g012320	2.85565e-07	-3.06193	down	fructus_aurantii_newGene_2109	2.78421e-25	3.72072	up
Cg5g036790	0.00983948	-1.30758	down	Cg4g012690	1.99894e-06	1.44549	up	fructus_aurantii_newGene_2231	2.01027e-06	1.11951	up
Cg5g036950	0.00154028	1.2785	up	Cg4g013040	2.49703e-14	-3.68511	down	fructus_aurantii_newGene_2232	1.29143e-06	1.39978	up
Cg5g037320	7.29545e-11	1.23946	up	Cg4g013080	0.00915205	-1.01171	down	fructus_aurantii_newGene_2285	0.000280524	-1.1269	down
Cg5g037520	2.19497e-13	1.59517	up	Cg4g013350	0.00175951	3.1352	up	fructus_aurantii_newGene_2486	0.000169569	1.45742	up
Cg5g037570	0.00596286	-1.72543	down	Cg4g013360	0.00355269	1.96128	up	fructus_aurantii_newGene_2551	1.82188e-07	-1.96329	down
Cg5g037690	4.67987e-07	-2.61788	down	Cg4g013380	1.51593e-05	-3.09589	down	fructus_aurantii_newGene_26	0.000983007	1.0267	up
Cg5g037720	2.37242e-18	1.90775	up	Cg4g013870	8.89233e-09	3.11271	up	fructus_aurantii_newGene_2618	0.00247139	-2.49333	down
Cg5g037820	6.86514e-21	-2.32616	down	Cg4g014030	8.98781e-15	-3.30526	down	fructus_aurantii_newGene_289	2.09683e-08	5.48458	up
Cg5g038040	0.000643786	-1.00591	down	Cg4g014040	1.6902e-13	-1.89879	down	fructus_aurantii_newGene_290	2.01205e-11	Inf	up
Cg5g038180	7.37201e-05	-3.15917	down	Cg4g014160	0.000421824	-1.19289	down	fructus_aurantii_newGene_3330	0.00211876	2.30954	up
Cg5g038230	7.43985e-08	2.04168	up	Cg4g014330	0.00406423	-2.13167	down	fructus_aurantii_newGene_3873	9.15229e-05	3.19883	up
Cg5g038340	4.01798e-07	1.79333	up	Cg4g014440	4.04797e-06	2.62594	up	fructus_aurantii_newGene_3911	1.37275e-06	5.07	up
Cg5g038400	1.63361e-05	1.37761	up	Cg4g014570	2.35803e-09	1.24803	up	fructus_aurantii_newGene_412	2.39573e-05	1.20165	up
Cg5g038680	0.00293883	1.10688	up	Cg4g014790	1.50027e-25	2.01	up	fructus_aurantii_newGene_429	9.1026e-10	2.66901	up
Cg5g039100	0.000915935	-1.32614	down	Cg4g014910	0.00815501	-1.9458	down	fructus_aurantii_newGene_4702	2.18232e-05	2.41434	up
Cg5g039180	6.49813e-08	4.19852	up	Cg4g016080	0.000195759	-1.69881	down	fructus_aurantii_newGene_4749	5.60674e-19	2.0579	up
Cg5g039200	5.87456e-06	-1.86693	down	Cg4g016270	0.00475876	-1.27519	down	fructus_aurantii_newGene_4755	4.27978e-20	1.89475	up
Cg5g039380	0.00478342	-1.79778	down	Cg4g017070	3.09435e-10	-1.74691	down	fructus_aurantii_newGene_4756	1.28753e-07	2.207	up
Cg5g039500	5.04165e-11	-2.13115	down	Cg4g017230	7.43256e-08	-1.7158	down	fructus_aurantii_newGene_4791	3.87368e-09	2.11584	up
Cg5g039580	1.59812e-09	-1.17449	down	Cg4g017520	3.07744e-33	-2.64641	down	fructus_aurantii_newGene_4940	1.52986e-06	3.19644	up
Cg5g039740	0.000543528	-2.6442	down	Cg4g017570	9.89811e-06	-3.8312	down	fructus_aurantii_newGene_4945	0.00129585	2.45962	up
Cg5g039780	7.79372e-08	1.20642	up	Cg4g017780	7.26174e-37	-3.3879	down	fructus_aurantii_newGene_4946	0.000286149	2.71892	up
Cg5g040070	0.00146743	-2.34359	down	Cg4g017800	4.82974e-65	3.35654	up	fructus_aurantii_newGene_5072	2.27678e-19	Inf	up
Cg5g040200	0.00100848	-1.41673	down	Cg4g017840	6.68451e-12	2.47703	up	fructus_aurantii_newGene_5185	1.54354e-12	6.45642	up
Cg5g040290	2.5632e-30	2.4932	up	Cg4g017860	4.72913e-21	-1.76874	down	fructus_aurantii_newGene_5229	0.000330086	3.00661	up
Cg5g040430	3.50372e-08	-1.66498	down	Cg4g017940	0.0015391	-1.66718	down	fructus_aurantii_newGene_5397	4.45353e-08	2.34415	up
Cg5g040440	0.00364422	-1.95733	down	Cg4g017980	0.000311904	-1.48472	down	fructus_aurantii_newGene_5531	0.00501361	2.2245	up
Cg5g040520	6.32564e-08	-1.88653	down	Cg4g018050	0.000339449	1.31588	up	fructus_aurantii_newGene_5540	0.000162982	-2.82381	down
Cg5g040640	9.01399e-09	-1.15308	down	Cg4g018300	0.00085946	-1.54995	down	fructus_aurantii_newGene_5549	5.15468e-07	1.21002	up
Cg5g040710	2.61823e-18	-2.87433	down	Cg4g018330	3.4215e-17	-1.82684	down	fructus_aurantii_newGene_5665	0.00013967	-2.81445	down
Cg5g040920	3.52501e-06	-1.57833	down	Cg4g018460	4.10157e-43	-3.48659	down	fructus_aurantii_newGene_5708	4.08606e-05	2.01039	up
Cg5g041090	0.000421847	-1.97732	down	Cg4g018510	1.97413e-09	-3.18112	down	fructus_aurantii_newGene_5817	0.00138288	2.41302	up
Cg5g041130	0.000152843	-2.58658	down	Cg4g018600	4.55189e-08	-2.71266	down	fructus_aurantii_newGene_650	8.62639e-10	2.27116	up
Cg5g041720	1.94436e-06	-3.02677	down	Cg4g018640	0.0063292	-1.56125	down	fructus_aurantii_newGene_861	0.000903593	2.16609	up
Cg5g041840	9.9046e-06	1.21161	up	Cg4g018930	6.97892e-23	-2.97346	down	fructus_aurantii_newGene_909	0.00197147	2.14319	up
Cg5g042270	8.02759e-38	6.77418	up	Cg4g018980	1.06041e-13	-3.14448	down	fructus_aurantii_newGene_922	1.88699e-07	2.47722	up
Cg5g042300	0.00172433	1.97351	up	Cg4g019020	2.34949e-06	1.59976	up
Cg5g042440	0.00840565	1.58875	up	Cg4g019190	0.0098165	-1.63664	down
Cg5g042620	0.0034225	-1.09321	down	Cg4g019450	0.000168785	-1.32025	down
Cg5g043130	1.08456e-14	-1.9811	down	Cg4g019480	7.74793e-10	-3.6975	down
Cg5g043370	0.000320446	1.51276	up	Cg4g019660	8.41868e-10	-1.85936	down
Cg5g043390	0.00690995	-1.38	down	Cg4g019710	3.73195e-09	-3.30644	down
Cg5g043430	2.05366e-08	1.08834	up	Cg4g019760	1.55687e-10	-1.7371	down
Cg5g043820	5.51707e-07	-2.76615	down	Cg4g020360	0.000983861	-2.19309	down
Cg5g043840	0.00010235	-2.67134	down	Cg4g020390	8.59226e-85	11.4583	up
Cg5g044220	0.00170051	-1.03187	down	Cg4g020400	0.000879224	9.63582	up
Cg5g044510	0.00205235	-1.86553	down	Cg4g020410	0.006735	-1.97323	down
Cg5g044590	3.16723e-09	-2.74838	down	Cg4g020420	0.00457013	-1.99381	down
Cg5g044850	0.00422716	-2.93102	down	Cg4g020430	0.00175916	-2.53545	down
Cg5g044930	4.41544e-09	-3.32086	down	Cg4g020450	7.29507e-05	-1.42712	down
Cg5g045010	0.000129125	1.75023	up	Cg4g020480	1.21794e-06	-2.07737	down
Cg5g045050	0.0072808	-1.94973	down	Cg4g020570	6.9709e-10	-1.23375	down
Cg6g000040	1.55864e-05	-1.11072	down	Cg4g020580	8.59176e-10	2.49593	up
Cg6g000310	3.92098e-17	1.93254	up	Cg4g020820	1.06336e-10	-3.0503	down
Cg6g000830	3.26851e-06	2.45432	up	Cg4g020830	4.11846e-05	1.56292	up
Cg6g001050	1.09401e-05	1.80431	up	Cg4g021000	0.00249913	-1.43389	down
Cg6g001070	0.00370359	-2.18597	down	Cg4g021010	0.000482077	1.34924	up
Cg6g001120	0.00206197	2.39024	up	Cg4g021060	0.000579015	-1.88608	down
Cg6g001980	4.83175e-100	-Inf	down	Cg4g021490	1.91245e-05	1.70519	up
Cg6g002100	5.53529e-09	1.33428	up	Cg4g021520	0.00857219	1.33146	up
Cg6g002350	3.31962e-20	-1.99831	down	Cg4g021580	1.0593e-05	3.07644	up
Cg6g002620	3.32642e-06	-2.66966	down	Cg4g021720	1.88241e-19	1.80143	up
Cg6g002630	1.70683e-07	-2.02259	down	Cg4g021950	0.000317269	-1.10246	down
Cg6g002690	6.11437e-07	-1.77483	down	Cg4g022120	2.74724e-08	-2.30119	down
Cg6g003210	2.54813e-07	-3.57758	down	Cg4g022130	3.84926e-26	-4.36425	down
Cg6g003540	0.000537841	-2.48788	down	Cg4g022140	1.36453e-54	-3.08436	down
Cg6g003930	0.00142514	-2.0021	down	Cg4g022160	0.000433752	-2.24113	down
Cg6g003960	5.88636e-25	2.53055	up	Cg4g022200	7.41992e-70	-3.67027	down
Cg6g004210	0.000231768	1.14746	up	Cg4g022210	5.16132e-104	-4.51707	down
Cg6g004730	0.000579074	-1.35991	down	Cg4g022410	4.21253e-12	-2.82922	down
Cg6g004840	0.000852593	-2.11998	down	Cg4g022440	5.22996e-07	-1.73766	down
Cg6g004870	0.000525122	-2.35657	down	Cg4g022460	0.00102957	-1.74966	down
Cg6g004880	1.16043e-05	-2.56533	down	Cg4g022490	2.3625e-13	-5.54319	down
Cg6g005030	0.00170051	2.20085	up	Cg4g022560	2.00722e-36	-3.10268	down
Cg6g005050	6.43801e-06	3.03667	up	Cg4g022620	5.47216e-10	-2.52498	down
Cg6g005340	1.0594e-09	1.50287	up	Cg4g022630	0.00256429	-2.08629	down
Cg6g005360	2.13846e-07	1.01456	up	Cg4g022980	0.00480093	3.98199	up
Cg6g005790	1.42117e-06	1.94049	up	Cg4g023010	2.41642e-05	2.98047	up
Cg6g005960	0.00145288	-1.4166	down	Cg4g023400	3.90804e-60	-3.65494	down
Cg6g006290	2.2956e-06	3.13644	up	Cg4g023490	2.44733e-17	-1.63932	down
Cg6g006310	2.74172e-05	3.12006	up	Cg4g023710	0.00830848	-1.85312	down
Cg6g006400	0.000396917	-2.61653	down	Cg4g023720	6.08482e-18	-2.69421	down
Cg6g006410	4.11482e-11	-1.7666	down	Cg4g023750	3.23575e-12	-1.6861	down
Cg6g006520	4.81466e-15	-1.93405	down	Cg4g023820	2.82789e-07	1.16205	up
Cg6g006550	2.0018e-05	-1.07472	down	Cg4g023910	0.00180798	-1.79399	down
Cg6g006950	1.81149e-20	1.80242	up	Cg4g023940	0.000641968	1.0511	up
Cg6g006990	2.5239e-05	1.39448	up	Cg4g023950	0.00499464	-1.1095	down
Cg6g007010	0.00269981	1.0504	up	Cg4g023980	4.51584e-08	-1.6472	down
Cg6g007240	0.00133858	2.09863	up	Cg4g024020	1.19298e-06	-3.68591	down
Cg6g008160	3.24253e-05	-2.77055	down	Cg4g024290	0.000614066	1.08226	up
Cg6g008170	3.66926e-10	-3.21261	down	Cg4g024380	1.26808e-13	-1.66494	down
Cg6g008840	9.56175e-06	-1.46311	down	Cg4g024410	1.01876e-06	1.33286	up
Cg6g008960	3.53391e-06	-1.94644	down	Cg4g024800	0.00405464	-1.47867	down
Cg6g009130	0.00810778	-1.59627	down	Cg4g024880	0.00749404	-2.41939	down
Cg6g009140	0.000650401	-1.15808	down	Cg4g024990	0.00783883	-1.76623	down
Cg6g009250	1.38151e-13	-2.73635	down	Cg4g025000	9.40663e-07	-1.01458	down
Cg6g009280	1.4208e-07	-1.02329	down	Cg5g000020	4.62621e-07	-1.88751	down
Cg6g009400	2.16537e-52	2.89821	up	Cg5g000530	0.000129066	-1.33374	down
Cg6g009460	0.00441158	2.21107	up	Cg5g000730	2.14634e-10	-3.20473	down
Cg6g009720	2.81856e-08	1.35888	up	Cg5g000760	0.00027849	1.03264	up
Cg6g009760	1.33398e-13	-3.7271	down	Cg5g000770	5.70127e-06	-1.34929	down
Cg6g009830	1.25886e-06	-2.11718	down	Cg5g000810	0.000115285	1.35635	up
Cg6g009880	1.54021e-06	-1.49699	down	Cg5g000830	0.00220463	-1.50659	down
Cg6g009930	0.0012455	-7.89357	down	Cg5g000950	0.000530221	1.86717	up
Cg6g009950	1.10244e-07	-1.16435	down	Cg5g001060	6.08105e-53	-3.48927	down
Cg6g009960	2.0242e-10	1.65606	up	Cg5g001420	1.94007e-11	-3.6933	down
Cg6g010190	0.00446248	-2.03942	down	Cg5g001480	8.27699e-05	-2.34047	down
Cg6g010260	0.00895529	-2.15638	down	Cg5g001540	1.39418e-07	-3.54878	down
Cg6g010270	1.73212e-34	5.30786	up	Cg5g001770	1.07739e-06	-2.80213	down
Cg6g010840	0.00334642	-1.47341	down	Cg5g001870	0.00458947	1.14431	up
Cg6g010880	0.000759436	-1.14914	down	Cg5g001950	7.69708e-05	1.54122	up
Cg6g010890	0.00470093	-1.05311	down	Cg5g002070	6.2513e-06	-1.46347	down
Cg6g010990	3.48649e-92	4.84868	up	Cg5g002080	2.8809e-05	-2.32301	down
Cg6g011120	0.00086769	-2.44755	down	Cg5g002190	8.92171e-26	-2.20643	down
Cg6g011130	0.000272607	-1.21826	down	Cg5g002260	0.00777472	1.06062	up
Cg6g011170	7.83113e-11	1.27465	up	Cg5g002540	1.98701e-61	-3.20551	down
Cg6g011540	2.72043e-16	2.08476	up	Cg5g002620	0.00335666	-1.01129	down
Cg6g011700	8.54293e-07	3.30422	up	Cg5g002760	0.000614964	-1.81466	down
Cg6g011750	3.39304e-08	3.30955	up	Cg5g003060	0.000481476	1.21421	up
Cg6g012070	1.08498e-05	-2.27143	down	Cg5g003100	1.12964e-05	-2.02278	down
Cg6g012080	0.00391526	-2.14544	down	Cg5g003290	6.60632e-07	2.68441	up
Cg6g012150	0.00731946	-1.79271	down	Cg5g003300	1.88234e-18	1.6646	up
Cg6g012190	0.00966335	-2.07084	down	Cg5g003310	2.16496e-08	1.13786	up
Cg6g012270	0.000483275	-2.65351	down	Cg5g003470	4.38486e-20	-2.68674	down
Cg6g012310	1.63644e-11	1.63152	up	Cg5g003490	0.000981219	1.3885	up
Cg6g012570	0.00217234	-1.96211	down	Cg5g003500	0.00862428	-1.95148	down
Cg6g012840	9.66739e-12	-2.29746	down	Cg5g003640	9.2443e-10	-1.42206	down
Cg6g013150	3.22138e-12	2.02268	up	Cg5g003680	9.82751e-27	-9.71218	down
Cg6g013380	2.75323e-07	1.08076	up	Cg5g003780	6.48006e-05	-2.29883	down
Cg6g013800	3.74805e-22	-2.04059	down	Cg5g003820	0.00564144	-2.05549	down
Cg6g014210	7.27161e-09	-1.11722	down	Cg5g003860	0.0054677	-2.02773	down
Cg6g014400	0.00626161	1.95233	up	Cg5g004340	8.77085e-05	1.42676	up
Cg6g014910	0.000513044	1.61197	up	Cg5g004470	9.80982e-08	-1.72792	down
Cg6g014930	0.00515584	1.47841	up	Cg5g004540	0.00555752	-1.58851	down
Cg6g014940	1.08568e-07	2.66761	up	Cg5g004690	0.000258094	-2.11275	down
Cg6g014950	0.00596952	1.09402	up	Cg5g004730	0.00236113	-1.3659	down
Cg6g015170	0.000879373	2.54513	up	Cg5g004810	2.07449e-05	-3.82028	down
Cg6g016070	0.00525145	-1.35856	down	Cg5g004960	7.96573e-51	3.45967	up
Cg6g016140	1.18272e-06	-1.64088	down	Cg5g005070	9.42178e-12	-2.98425	down
Cg6g016220	2.01295e-22	2.17548	up	Cg5g005330	0.00059903	-1.17361	down
Cg6g016230	8.85621e-14	Inf	up	Cg5g005380	0.00601496	-1.07831	down
Cg6g016330	9.03454e-15	1.62827	up	Cg5g005420	2.69353e-08	3.96916	up
Cg6g016420	0.000617232	1.77906	up	Cg5g005530	1.2399e-15	-2.00832	down
Cg6g016480	1.44713e-12	1.34293	up	Cg5g005590	1.16173e-11	-2.08972	down
Cg6g016490	1.46978e-148	5.98645	up	Cg5g005620	0.00133744	-1.53614	down
Cg6g016630	0.000553947	1.37315	up	Cg5g005680	5.83723e-09	1.2166	up
Cg6g016740	0.00422716	-1.38348	down	Cg5g005750	8.1111e-05	-1.36928	down
Cg6g016810	1.61344e-06	1.43181	up	Cg5g005780	4.45082e-06	-1.74729	down
Cg6g016820	5.16554e-09	1.13487	up	Cg5g005790	5.82547e-21	1.76479	up
Cg6g017470	0.00011432	-1.22459	down	Cg5g005930	0.00441393	-1.18026	down
Cg6g017480	0.000633626	-2.65123	down	Cg5g005990	7.15575e-10	-4.65648	down
Cg6g017520	1.45736e-20	-Inf	down	Cg5g006000	0.00128348	-1.29122	down
Cg6g017640	1.79581e-05	1.32171	up	Cg5g006040	0.00238698	-1.44416	down
Cg6g017690	0.000306141	-1.77644	down	Cg5g006530	0.000674446	1.7248	up
Cg6g017700	4.78805e-09	-1.62103	down	Cg5g006540	0.00438658	-2.10619	down
Cg6g017710	2.33014e-08	-1.07603	down	Cg5g006690	6.65269e-15	-4.18287	down
Cg6g017950	1.6075e-08	-1.12975	down	Cg5g006750	8.96466e-51	-4.53335	down
Cg6g018040	2.26459e-13	-2.70536	down	Cg5g006830	1.55942e-05	-3.0818	down
Cg6g018180	1.9971e-05	-2.31446	down	Cg5g006900	0.000641025	-1.00243	down
Cg6g018270	0.00273943	1.16542	up	Cg5g007020	1.20815e-16	1.58377	up
Cg6g018300	0.00253538	1.3075	up	Cg5g007600	7.75565e-103	-Inf	down
Cg6g018470	0.00992589	-6.20684	down	Cg5g007750	2.39844e-29	-2.3192	down
Cg6g018670	0.00148174	-3.02213	down	Cg5g007760	1.40664e-18	-1.65799	down
Cg6g018750	1.47707e-05	-3.41942	down	Cg5g007770	4.64792e-58	-3.35109	down
Cg6g019180	1.66067e-06	-1.11952	down	Cg5g007780	0.000585797	-1.71871	down
Cg6g019210	0.000334616	1.56322	up	Cg5g007890	4.34983e-06	-1.29574	down
Cg6g019590	3.23362e-14	1.53699	up	Cg5g008090	1.55644e-13	-1.39459	down
Cg6g019800	6.60933e-06	-2.84878	down	Cg5g008220	1.05835e-05	-1.43782	down
Cg6g020070	0.000521819	-2.65367	down	Cg5g008420	4.0734e-05	-1.9616	down
Cg6g020150	0.00553494	-1.01815	down	Cg5g008580	2.31053e-06	-1.06742	down
Cg6g020410	2.29309e-05	-1.00846	down	Cg5g008630	1.51008e-23	-2.92125	down
Cg6g020530	6.31289e-119	9.72259	up	Cg5g008640	0.000143077	-1.15261	down
Cg6g020540	1.42669e-15	2.8336	up	Cg5g008690	0.00245816	1.1577	up
Cg6g020610	0.00774147	-1.9093	down	Cg5g008770	3.0733e-05	-2.26089	down
Cg6g020920	0.00390924	1.7007	up	Cg5g008870	1.07785e-27	-2.75946	down
Cg6g023380	0.00595351	-1.48175	down	Cg5g008880	0.000142188	-1.35388	down
Cg6g023390	1.16043e-05	-2.19534	down	Cg5g009120	1.92824e-06	-1.22712	down
Cg6g023440	4.3291e-14	-2.62239	down	Cg5g009170	4.00499e-06	1.00456	up
Cg6g023640	6.80774e-09	1.51921	up	Cg5g009270	2.44696e-07	-3.60283	down
Cg6g024170	4.28787e-16	2.73034	up	Cg5g009280	1.21686e-05	-1.66631	down
Cg6g024190	1.01648e-09	6.38894	up	Cg5g009510	0.000132292	-1.66237	down
Cg6g024320	3.85738e-05	1.48967	up	Cg5g009610	1.64372e-55	-3.61274	down
Cg6g024710	1.11064e-05	-1.74797	down	Cg5g009650	0.000109466	-3.71135	down
Cg6g024900	0.00013724	-1.56496	down	Cg5g009710	6.17247e-84	-7.03022	down
Cg6g025470	2.58915e-11	-2.8518	down	Cg5g009750	0.00462718	-1.8314	down
Cg6g025570	0.0011164	-1.10768	down	Cg5g009880	5.87019e-16	-1.87571	down
Cg6g025660	1.45803e-09	-1.23311	down	Cg5g009980	3.85308e-08	-1.67481	down
Cg7g000040	1.43427e-10	1.46887	up	Cg5g010000	4.29401e-33	-3.50067	down
Cg7g000140	2.70111e-05	-2.46963	down	Cg5g010010	5.63754e-13	Inf	up
Cg7g000620	1.32334e-06	1.76298	up	Cg5g010020	5.54084e-06	-3.01127	down
Cg7g000860	0.00404491	-1.50322	down	Cg5g010210	4.12002e-06	-1.14684	down
Cg7g000950	7.63916e-22	-2.39757	down	Cg5g010250	1.94397e-05	1.28906	up
Cg7g001180	0.00522088	-1.43872	down	Cg5g010290	0.000431348	1.2012	up
Cg7g001220	1.06161e-09	-1.47103	down	Cg5g010350	0.00699635	2.02895	up
Cg7g001270	9.15732e-09	1.13177	up	Cg5g010380	2.1031e-06	2.82692	up
Cg7g001970	1.19246e-06	-1.03075	down	Cg5g010540	0.00664828	-1.1861	down
Cg7g002090	3.04105e-07	-2.11388	down	Cg5g010740	1.59959e-13	-3.0073	down
Cg7g002110	0.000454432	-2.4004	down	Cg5g010750	1.32616e-08	-1.45265	down
Cg7g002390	1.28177e-48	3.445	up	Cg5g010910	9.10816e-11	-1.53947	down
Cg7g002510	1.28588e-09	-2.01728	down	Cg5g011020	4.98428e-11	-1.53356	down
Cg7g002640	0.000300543	-1.2405	down	Cg5g011090	7.27767e-05	-2.57652	down
Cg7g002740	3.51814e-11	2.10707	up	Cg5g011170	6.04946e-20	1.77574	up
Cg7g003330	0.000165213	-2.25622	down	Cg5g011360	0.00542794	-1.63041	down
Cg7g003650	6.06264e-16	1.52641	up	Cg5g011570	0.00027177	-1.13634	down
Cg7g004070	7.74282e-07	-1.63594	down	Cg5g011650	0.00961058	1.53473	up
Cg7g004400	0.00882293	-3.41566	down	Cg5g011690	1.33027e-09	-1.49482	down
Cg7g004430	0.00147102	-2.2279	down	Cg5g011700	0.000413823	-1.53572	down
Cg7g004460	0.00405344	-1.08862	down	Cg5g011710	6.06594e-10	-1.324	down
Cg7g004480	2.16208e-06	-2.67155	down	Cg5g011790	2.35532e-33	-4.87534	down
Cg7g004620	4.78068e-10	-1.55317	down	Cg5g011990	3.84275e-06	-1.13671	down
Cg7g004840	8.84013e-10	1.85898	up	Cg5g012160	1.75708e-13	-3.05536	down
Cg7g004890	0.00389938	-2.16684	down	Cg5g012170	0.0095169	1.13117	up
Cg7g004920	2.47972e-11	3.38111	up	Cg5g012190	1.0019e-08	2.85658	up
Cg7g005260	0.00503762	2.16941	up	Cg5g012400	2.1127e-17	-Inf	down
Cg7g006330	0.00417327	-1.32052	down	Cg5g013090	3.80009e-05	-1.36475	down
Cg7g006430	0.000155657	-2.22638	down	Cg5g013140	0.00101633	-1.0413	down
Cg7g006470	1.02615e-08	4.89902	up	Cg5g013170	3.77628e-13	-2.6382	down
Cg7g006580	4.90708e-15	-1.6536	down	Cg5g013180	0.000804293	-1.05265	down
Cg7g006810	8.5234e-06	3.44123	up	Cg5g013320	4.8262e-17	-2.11867	down
Cg7g007440	3.52501e-06	-2.15362	down	Cg5g013690	0.00019775	-1.19268	down
Cg7g007510	8.28448e-06	1.70686	up	Cg5g014330	6.66933e-13	-2.80343	down
Cg7g007640	0.00737243	-1.0563	down	Cg5g014370	3.30412e-14	-2.91078	down
Cg7g007680	5.44419e-07	-1.57294	down	Cg5g014390	2.59551e-05	-1.45046	down
Cg7g007870	0.000136798	2.83935	up	Cg5g014890	0.00041901	1.14785	up
Cg7g007890	2.26314e-12	3.11051	up	Cg5g015120	0.00017936	1.19803	up
Cg7g008070	6.10615e-10	1.94909	up	Cg5g015190	0.00648042	-1.25731	down
Cg7g008480	0.000600083	-1.72635	down	Cg5g015350	2.41063e-13	2.79259	up
Cg7g008560	9.31406e-07	1.42353	up	Cg5g015360	0.000370235	-1.69442	down
Cg7g008640	2.54813e-07	-4.20797	down	Cg5g015740	8.67387e-11	-2.09766	down
Cg7g009920	0.0052335	-2.15941	down	Cg5g015980	3.87121e-05	1.2763	up
Cg7g009930	4.13306e-14	2.10374	up	Cg5g016000	3.67218e-19	2.57902	up
Cg7g010610	0.0041479	2.22939	up	Cg5g016080	1.96403e-05	1.00312	up
Cg7g011170	1.93448e-05	-1.28566	down	Cg5g016150	0.00585379	-1.74955	down
Cg7g011690	6.06501e-08	-1.04817	down	Cg5g016800	1.81497e-222	Inf	up
Cg7g011870	0.00390653	-1.25115	down	Cg5g017150	9.14928e-50	-4.30623	down
Cg7g012060	5.65732e-07	1.99255	up	Cg5g017300	0.00111236	1.60866	up
Cg7g012920	2.15099e-07	-1.20521	down	Cg5g017520	6.01275e-14	-2.01453	down
Cg7g013560	0.00255331	1.83654	up	Cg5g018160	5.93668e-06	-1.14479	down
Cg7g013590	0.00112317	1.16513	up	Cg5g018200	3.73384e-07	-1.22134	down
Cg7g013740	0.00414679	-1.18611	down	Cg5g018270	1.8385e-17	1.65613	up
Cg7g014020	1.02857e-06	-1.01507	down	Cg5g018290	8.53823e-05	-2.09025	down
Cg7g014200	1.65352e-05	-1.97128	down	Cg5g018560	7.5793e-16	2.00597	up
Cg7g014500	4.58938e-15	-2.31439	down	Cg5g019450	1.36659e-09	2.83385	up
Cg7g014620	0.00478061	1.41114	up	Cg5g019800	0.000343796	-2.54389	down
Cg7g014630	4.82766e-15	2.51079	up	Cg5g019820	1.21614e-16	-1.62296	down
Cg7g014710	0.000354025	-1.74621	down	Cg5g020450	3.07274e-11	1.77372	up
Cg7g014770	1.49496e-10	1.86564	up	Cg5g020560	8.1115e-08	-1.11501	down
Cg7g014780	6.16013e-08	-1.18724	down	Cg5g020580	9.83519e-101	Inf	up
Cg7g014820	7.21457e-11	-1.37615	down	Cg5g020590	1.11818e-100	Inf	up
Cg7g015020	0.00545713	1.10158	up	Cg5g020600	5.74795e-44	11.098	up
Cg7g015100	0.00331001	-1.58035	down	Cg5g020640	0.000118847	-2.24107	down
Cg7g015150	5.01302e-14	-2.60088	down	Cg5g020650	1.34312e-90	Inf	up
Cg7g015660	2.88156e-06	-1.78468	down	Cg5g020680	6.90235e-09	3.86464	up
Cg7g015680	6.46457e-07	-1.6348	down	Cg5g020910	0.000476563	2.384	up
Cg7g015750	8.87013e-15	-2.70356	down	Cg5g020990	0.00252779	-2.03699	down
Cg7g015840	7.76329e-23	2.73826	up	Cg5g021300	0.000358522	-1.80027	down
Cg7g015990	0.00518705	-1.88581	down	Cg5g021310	1.46884e-06	-1.73903	down
Cg7g016140	0.000291077	1.31689	up	Cg5g021600	4.00306e-09	-3.89964	down
Cg7g016220	5.98946e-08	-1.09091	down	Cg5g021630	5.00028e-13	-2.79467	down
Cg7g016530	0.000328461	-1.01944	down	Cg5g022030	0.00174539	-1.67536	down
Cg7g016640	1.48389e-65	3.29393	up	Cg5g022250	8.22963e-07	-1.36199	down
Cg7g016650	3.78867e-11	2.81157	up	Cg5g022750	3.6713e-23	2.45756	up
Cg7g017070	0.000190721	-1.37123	down	Cg5g022790	2.01299e-07	1.20099	up
Cg7g017110	9.70092e-15	-2.38771	down	Cg5g023070	1.80331e-16	-2.8518	down
Cg7g017180	5.37362e-06	1.4214	up	Cg5g023100	1.78465e-08	1.53508	up
Cg7g017190	3.87737e-10	1.60965	up	Cg5g023110	0.000309404	1.2449	up
Cg7g017610	7.55566e-17	1.69341	up	Cg5g023170	0.000298664	-1.71251	down
Cg7g017630	1.6674e-05	-1.70903	down	Cg5g023190	1.21023e-07	1.17812	up
Cg7g017650	0.00483167	-1.95248	down	Cg5g023410	2.83545e-06	-2.49816	down
Cg7g017920	2.28248e-07	1.36416	up	Cg5g023920	1.10825e-11	-1.48134	down
Cg7g018030	0.00632037	-2.13267	down	Cg5g024060	3.4038e-11	-2.18529	down
Cg7g018170	0.0006842	1.39383	up	Cg5g024730	0.000666989	1.685	up
Cg7g018190	8.35719e-05	-1.85512	down	Cg5g024750	1.27675e-07	-1.75337	down
Cg7g018300	2.04357e-09	2.4175	up	Cg5g024990	0.00305782	2.18322	up
Cg7g018580	1.25779e-06	-1.32457	down	Cg5g025070	0.00735285	-1.22152	down
Cg7g018610	2.51262e-20	1.87561	up	Cg5g025430	1.34316e-07	-3.13521	down
Cg7g018620	0.00373753	1.06661	up	Cg5g025460	5.25117e-19	-4.27587	down
Cg7g018660	1.10029e-05	2.84389	up	Cg5g026260	3.43311e-16	-1.6877	down
Cg7g018770	2.70111e-05	1.13897	up	Cg5g026350	4.41844e-14	-3.57109	down
Cg7g019180	0.000442415	1.25881	up	Cg5g026420	2.29347e-44	4.52939	up
Cg7g019320	8.84999e-21	1.84342	up	Cg5g026540	0.00970683	-1.00939	down
Cg7g019370	1.41127e-18	-2.31942	down	Cg5g026620	0.00101967	-2.09332	down
Cg7g019390	4.75001e-15	-2.03394	down	Cg5g026670	2.638e-18	-2.27569	down
Cg7g019410	0.000322269	-2.45137	down	Cg5g026680	2.46349e-06	-2.44269	down
Cg7g019530	0.00468253	-2.00558	down	Cg5g026990	1.13719e-23	10.1255	up
Cg7g019540	1.0778e-09	-1.17655	down	Cg5g027020	0.00120496	1.26169	up
Cg7g019720	0.00296886	-1.7964	down	Cg5g027030	2.18158e-06	1.22986	up
Cg7g019760	6.95493e-06	1.72347	up	Cg5g027500	1.17828e-10	-1.81613	down
Cg7g019780	7.68462e-06	-1.42508	down	Cg5g027610	1.04761e-19	4.55486	up
Cg7g019880	2.28218e-13	-1.73361	down	Cg5g027630	0.00986834	4.9696	up
Cg7g020060	4.67273e-06	-1.0312	down	Cg5g027670	4.35038e-11	-3.88285	down
Cg7g020140	1.05763e-08	-1.82533	down	Cg5g027680	8.32147e-09	1.22435	up
Cg7g020180	1.28796e-05	-2.28309	down	Cg5g028200	0.00339872	2.17107	up
Cg7g020210	0.000188402	1.05131	up	Cg5g028520	2.70383e-09	-1.88781	down
Cg7g020680	0.00774147	-1.36468	down	Cg5g029320	0.00795454	-1.96876	down
Cg7g020880	0.000306474	-1.67713	down	Cg5g029500	1.9533e-06	-1.75826	down
Cg7g021000	6.59546e-06	-2.17586	down	Cg5g029550	9.79845e-06	-2.56057	down
Cg7g021070	5.62927e-09	1.64678	up	Cg5g029590	0.00125687	1.00219	up
Cg7g021320	3.76413e-05	-1.56964	down	Cg5g029900	7.13373e-41	-3.74194	down
Cg7g021690	0.00843347	-1.41905	down	Cg5g030100	0.00979137	-1.75168	down
Cg7g021760	0.00336436	-2.06984	down	Cg5g030110	0.000487093	-3.16731	down
Cg7g022240	1.02567e-06	-1.79514	down	Cg5g030380	0.00930155	-1.02102	down
Cg7g022260	0.00978889	1.31694	up	Cg5g030500	9.23008e-36	-2.93874	down
Cg7g022360	1.45415e-05	1.69736	up	Cg5g030560	3.24487e-12	-2.18877	down
Cg7g022370	6.06501e-08	1.31005	up	Cg5g030590	7.71325e-07	-1.47384	down
Cg7g022380	9.38948e-06	-2.72334	down	Cg5g030950	0.00130842	-1.46747	down
Cg7g022390	0.000266402	-2.80293	down	Cg5g031070	1.59106e-12	-1.98388	down
Cg7g022850	0.00442068	-1.61804	down	Cg5g031170	2.14472e-05	1.11928	up
Cg7g023070	2.95169e-15	-2.62235	down	Cg5g031200	0.00295946	-2.07102	down
Cg7g023510	0.00641754	-1.38667	down	Cg5g031300	2.2726e-07	1.20008	up
Cg7g023530	1.68798e-11	-2.18738	down	Cg5g031390	5.00971e-11	-3.0707	down
Cg7g023650	7.65756e-47	2.83156	up	Cg5g031420	0.000376576	-2.49858	down
Cg7g023660	8.41122e-10	-1.94801	down	Cg5g031470	0.000217546	1.22275	up
Cg7g023680	1.44126e-07	-1.93412	down	Cg5g031500	4.30332e-15	-3.01787	down
Cg7g023790	0.00575501	-1.05967	down	Cg5g031540	0.00136356	-3.51191	down
Cg7g023890	1.02534e-09	1.39878	up	Cg5g031660	6.01948e-68	3.67828	up
Cg7g023930	0.00948177	2.04072	up	Cg5g031820	2.17124e-07	-2.14995	down
Cg8g000170	2.9264e-08	-2.75765	down	Cg5g032030	3.94279e-18	8.18423	up
Cg8g000240	1.06031e-06	-2.22104	down	Cg5g032050	0.00892132	-1.11882	down
Cg8g000260	0.00911328	-1.34606	down	Cg5g032140	7.86434e-17	-1.90152	down
Cg8g000380	5.46693e-15	-2.1043	down	Cg5g032240	1.47957e-09	-1.90833	down
Cg8g000500	4.5509e-06	-2.01522	down	Cg5g032280	0.00384638	-1.30575	down
Cg8g000510	0.000699511	-2.4667	down	Cg5g032440	9.80231e-05	1.19382	up
Cg8g000800	1.69819e-05	-1.86782	down	Cg5g032570	1.1298e-07	-1.83327	down
Cg8g000830	1.51963e-08	-1.18856	down	Cg5g033010	0.00995104	1.27337	up
Cg8g000900	2.07892e-09	1.44481	up	Cg5g033100	5.58234e-06	-1.9366	down
Cg8g000910	2.07909e-05	-1.80758	down	Cg5g033220	8.14096e-17	-1.66239	down
Cg8g000960	1.31142e-12	2.866	up	Cg5g033420	4.78887e-08	-1.34769	down
Cg8g001090	0.000141636	3.54046	up	Cg5g033430	0.00067727	-1.39602	down
Cg8g001450	5.35821e-05	1.17473	up	Cg5g033490	1.23493e-10	-2.40477	down
Cg8g001540	2.72341e-12	-1.3715	down	Cg5g033510	1.17832e-06	-2.57694	down
Cg8g001780	1.3966e-09	-1.33338	down	Cg5g033700	7.02585e-06	1.05177	up
Cg8g001790	3.84825e-07	-2.2108	down	Cg5g033770	0.000544036	-1.19862	down
Cg8g001860	4.42081e-05	-2.51438	down	Cg5g034000	9.01024e-14	-2.04691	down
Cg8g002230	0.00451854	-1.9637	down	Cg5g034190	3.4414e-13	-3.19052	down
Cg8g002290	0.00200154	-1.03372	down	Cg5g034290	0.00184413	-1.37679	down
Cg8g002320	3.29836e-10	5.06304	up	Cg5g034310	0.00831131	-1.95342	down
Cg8g002420	1.77248e-11	4.84944	up	Cg5g034530	0.00125687	-1.05291	down
Cg8g002460	0.000383946	-1.27518	down	Cg5g034570	0.000668571	-1.32841	down
Cg8g002520	0.005031	-2.23134	down	Cg5g034750	1.89058e-12	-2.16769	down
Cg8g002580	3.1562e-10	-2.06248	down	Cg5g034790	1.8316e-20	-2.81437	down
Cg8g002700	0.00280996	1.43495	up	Cg5g035050	4.35421e-07	-3.22549	down
Cg8g002900	0.0028389	-2.28176	down	Cg5g035250	5.51455e-13	1.79064	up
Cg8g002980	9.74617e-41	-2.54126	down	Cg5g035580	0.00180488	1.1586	up
Cg8g003320	0.00376578	-2.11456	down	Cg5g035660	0.00225292	-1.57726	down
Cg8g003400	7.72425e-17	-1.96164	down	Cg5g035890	3.46111e-16	-4.00822	down
Cg8g003410	0.00114107	-1.20822	down	Cg5g036200	0.000220873	-1.67513	down
Cg8g003430	2.26459e-13	-2.19019	down	Cg5g036300	9.17825e-08	-2.87496	down
Cg8g003480	0.00461731	1.15641	up	Cg5g036380	6.98888e-13	-4.42553	down
Cg8g003550	0.00566816	-1.27286	down	Cg5g036600	5.12266e-10	-2.54727	down
Cg8g004010	5.40679e-05	-1.31955	down	Cg5g036880	0.00723272	-1.74662	down
Cg8g004060	0.00482788	-1.41147	down	Cg5g036980	0.00473036	1.01066	up
Cg8g004260	1.79949e-06	-1.6645	down	Cg5g037010	0.00575989	1.38683	up
Cg8g004560	7.90711e-19	1.65737	up	Cg5g037300	4.5044e-06	-1.24549	down
Cg8g004600	3.67301e-06	-1.54248	down	Cg5g037320	1.6094e-09	1.15547	up
Cg8g004610	0.000911736	-1.87697	down	Cg5g037330	3.95071e-06	1.38594	up
Cg8g004740	3.2662e-86	6.37723	up	Cg5g037690	0.00441617	-1.63405	down
Cg8g005380	1.05387e-05	-2.09409	down	Cg5g037720	5.26522e-21	2.16191	up
Cg8g005450	3.50372e-08	1.19062	up	Cg5g037740	1.22074e-11	-2.98274	down
Cg8g005780	0.00882293	1.63063	up	Cg5g037820	7.09862e-06	-1.33953	down
Cg8g005800	0.000330638	1.48218	up	Cg5g037860	2.34949e-06	-1.43321	down
Cg8g005810	0.00253165	1.94101	up	Cg5g037880	9.913e-13	-4.78309	down
Cg8g005820	0.00502799	2.61926	up	Cg5g037900	5.65102e-06	-2.08971	down
Cg8g005900	0.00611144	-1.92054	down	Cg5g037910	0.00187777	-1.51818	down
Cg8g005920	3.46438e-27	2.01768	up	Cg5g037940	0.00226827	2.25594	up
Cg8g005930	3.97074e-38	3.28779	up	Cg5g038040	3.04895e-22	-2.21449	down
Cg8g005940	0.00422716	2.17455	up	Cg5g038140	0.000496834	-1.46365	down
Cg8g005950	5.19326e-07	-2.16797	down	Cg5g038180	1.89288e-23	-2.54741	down
Cg8g006020	0.000883984	-1.38734	down	Cg5g038340	4.97405e-06	1.36828	up
Cg8g006130	4.78419e-117	8.55619	up	Cg5g038430	9.77605e-05	1.49349	up
Cg8g006500	9.30186e-06	-2.99929	down	Cg5g038680	1.17352e-06	1.43237	up
Cg8g006520	6.51478e-06	-3.21695	down	Cg5g038840	1.23113e-14	-3.20912	down
Cg8g006560	6.47758e-06	-3.42662	down	Cg5g038970	6.88518e-09	-2.75966	down
Cg8g006580	6.83483e-05	-3.1163	down	Cg5g039200	0.000342377	-1.63521	down
Cg8g006650	2.75381e-05	-2.57196	down	Cg5g039260	0.00388773	2.13293	up
Cg8g006700	0.000245821	-1.69077	down	Cg5g039430	3.06888e-06	-1.78307	down
Cg8g006710	1.45969e-16	-3.94419	down	Cg5g039500	0.0043398	-1.26615	down
Cg8g006790	0.000342493	-1.46362	down	Cg5g039570	2.77692e-07	1.18911	up
Cg8g007130	0.0024943	-1.21753	down	Cg5g039580	8.92922e-12	-1.29501	down
Cg8g007350	3.58302e-23	2.13292	up	Cg5g039810	0.00245872	-1.19786	down
Cg8g008240	3.64306e-08	-1.71713	down	Cg5g040000	8.92922e-12	-1.53334	down
Cg8g008660	0.000981886	-1.2892	down	Cg5g040020	4.49074e-12	1.3215	up
Cg8g008720	9.53421e-08	-1.23019	down	Cg5g040200	1.33744e-08	-2.05648	down
Cg8g008910	0.00236411	2.10042	up	Cg5g040280	0.000462446	-1.56413	down
Cg8g009070	0.00442068	1.134	up	Cg5g040330	5.61935e-09	-1.11894	down
Cg8g009230	0.00629908	-2.02346	down	Cg5g040360	1.80857e-07	-1.16073	down
Cg8g009810	0.00794719	1.72716	up	Cg5g040370	0.000288151	-1.38846	down
Cg8g009820	0.00707285	1.97104	up	Cg5g040380	2.24423e-07	1.21469	up
Cg8g009860	0.00131404	2.43446	up	Cg5g040430	0.00282792	-1.36995	down
Cg8g009940	0.00197873	2.3515	up	Cg5g040440	0.000579253	-1.98857	down
Cg8g010040	0.00667203	1.13816	up	Cg5g040520	1.31359e-05	-1.86514	down
Cg8g010540	0.00607343	-1.30374	down	Cg5g040610	7.47439e-50	-2.97715	down
Cg8g011340	1.76932e-05	-1.69373	down	Cg5g040670	0.00130452	-1.83716	down
Cg8g012150	4.52472e-16	7.08085	up	Cg5g040710	0.00197654	-1.38716	down
Cg8g012970	0.00768708	-1.3754	down	Cg5g040890	8.61381e-08	1.9526	up
Cg8g013320	2.94914e-07	-4.08959	down	Cg5g040920	5.15743e-54	-4.05637	down
Cg8g013570	0.00430708	-2.744	down	Cg5g041130	0.00708004	-1.92674	down
Cg8g013730	4.66361e-07	-1.8103	down	Cg5g041610	0.00352942	-1.50849	down
Cg8g014070	5.33932e-49	2.78783	up	Cg5g041690	1.46307e-13	-1.45066	down
Cg8g016990	0.00479166	-1.13934	down	Cg5g041700	0.00323048	1.25014	up
Cg8g017360	0.0093779	2.07126	up	Cg5g041840	2.98563e-07	-1.49478	down
Cg8g017380	2.97834e-05	1.1594	up	Cg5g042110	1.3219e-13	-3.12252	down
Cg8g018100	1.12907e-06	-1.58614	down	Cg5g042230	5.09991e-23	-2.51206	down
Cg8g018200	3.17201e-07	-3.48725	down	Cg5g042270	3.78218e-38	6.81835	up
Cg8g018240	5.98064e-08	-1.63678	down	Cg5g042560	2.26498e-09	1.76499	up
Cg8g018270	1.65348e-10	-1.65195	down	Cg5g042700	0.0001851	-1.48396	down
Cg8g018600	0.00411309	-4.3578	down	Cg5g042830	3.42071e-06	-2.66112	down
Cg8g018710	0.00671675	-1.17429	down	Cg5g043100	9.96803e-06	-1.6152	down
Cg8g018820	1.35323e-07	1.43216	up	Cg5g043130	2.27584e-06	-1.31578	down
Cg8g019360	0.000856131	-1.49247	down	Cg5g043280	3.01797e-05	-2.42054	down
Cg8g019380	1.7943e-08	-1.85972	down	Cg5g043350	0.000952972	1.96168	up
Cg8g019400	7.30556e-08	-1.41095	down	Cg5g043370	8.53771e-15	2.83225	up
Cg8g019570	2.86961e-07	-1.8838	down	Cg5g043510	7.8713e-07	-1.61899	down
Cg8g019690	2.03796e-06	2.6934	up	Cg5g043580	2.96375e-06	-1.68899	down
Cg8g019860	4.15457e-08	-2.38163	down	Cg5g043760	0.00218632	-1.27413	down
Cg8g019990	1.3359e-05	-2.69422	down	Cg5g043910	0.00525003	-1.78748	down
Cg8g020020	6.01831e-11	-1.7961	down	Cg5g044200	6.90236e-05	1.02579	up
Cg8g020100	2.54682e-07	-2.00577	down	Cg5g044590	0.000436057	-1.77934	down
Cg8g020280	0.00351267	-1.41308	down	Cg5g044610	0.000638848	1.30363	up
Cg8g020480	8.07666e-15	2.44894	up	Cg5g044680	9.98152e-05	2.03718	up
Cg8g020560	1.11639e-38	-3.56784	down	Cg5g044780	0.00949379	1.8192	up
Cg8g020630	1.49946e-31	7.37048	up	Cg5g044850	0.0001037	-2.68875	down
Cg8g020830	0.00208775	-2.41496	down	Cg5g044930	1.96252e-05	-1.91891	down
Cg8g020890	2.91731e-09	-2.14886	down	Cg5g045010	6.04157e-22	-3.54256	down
Cg8g020910	2.35065e-05	-1.29318	down	Cg6g000040	8.08488e-22	-2.27809	down
Cg8g021070	5.71552e-05	-1.79933	down	Cg6g000130	0.00213101	-2.24178	down
Cg8g021230	3.9264e-06	-1.41893	down	Cg6g000180	8.37363e-08	1.08349	up
Cg8g021990	0.00597796	-1.14056	down	Cg6g000340	1.27126e-07	-2.41399	down
Cg8g022210	5.27545e-06	-2.53733	down	Cg6g000590	7.71969e-07	1.07892	up
Cg8g022340	7.64357e-05	-1.13187	down	Cg6g000740	7.28363e-05	-1.36344	down
Cg8g022430	4.91508e-05	-1.04354	down	Cg6g000810	3.02598e-05	-1.17072	down
Cg8g022540	4.97928e-20	-1.98396	down	Cg6g000940	2.49896e-08	1.0795	up
Cg8g022640	4.06911e-07	-2.75686	down	Cg6g001050	2.48193e-07	2.00456	up
Cg8g022690	0.000791288	-2.3719	down	Cg6g001480	0.00337903	1.41725	up
Cg8g022740	6.32564e-08	-2.39724	down	Cg6g002100	3.85701e-10	1.41171	up
Cg8g023030	0.000128003	2.44537	up	Cg6g002280	2.4534e-07	-1.34494	down
Cg8g023200	3.18566e-06	-1.95468	down	Cg6g002350	4.15996e-06	-1.10708	down
Cg8g023450	0.00225302	1.37194	up	Cg6g002540	0.00112536	-2.26212	down
Cg8g023520	1.0764e-11	1.74515	up	Cg6g002630	0.00668509	-1.20614	down
Cg8g023730	6.03979e-16	1.76931	up	Cg6g003110	2.79607e-10	-1.26275	down
Cg8g024000	4.75629e-05	1.15621	up	Cg6g003370	0.00815501	1.30557	up
Cg8g024330	2.61652e-10	1.74203	up	Cg6g003500	1.17766e-08	-1.25548	down
Cg8g024410	0.00674401	-1.80127	down	Cg6g003550	0.00714769	-1.86243	down
Cg8g024550	1.80006e-16	-2.10543	down	Cg6g003650	0.000303989	-1.05604	down
Cg8g024690	0.00526385	-2.00702	down	Cg6g003710	7.72468e-06	2.1758	up
Cg8g024810	5.72672e-11	-1.38318	down	Cg6g003960	9.12294e-21	2.64527	up
Cg8g024970	0.000346815	-1.63082	down	Cg6g004210	8.30959e-08	1.63901	up
Cg9g000120	0.000716386	1.02227	up	Cg6g004220	4.64412e-06	-1.72038	down
Cg9g000130	2.1008e-21	-10.7386	down	Cg6g004230	0.000106703	1.74761	up
Cg9g000290	8.69289e-05	1.13896	up	Cg6g004240	4.73818e-07	-3.85179	down
Cg9g000380	5.16254e-06	-1.03959	down	Cg6g004360	7.94315e-10	-1.51693	down
Cg9g000420	0.00889183	-1.30189	down	Cg6g004780	0.000437198	-1.13364	down
Cg9g000480	6.51537e-05	-1.82881	down	Cg6g004810	2.49793e-05	-1.31684	down
Cg9g000590	0.00199535	-1.27994	down	Cg6g004920	8.05625e-11	-2.09272	down
Cg9g000900	4.00538e-06	-1.49628	down	Cg6g004950	4.74034e-11	-3.24299	down
Cg9g000960	3.70022e-05	2.51466	up	Cg6g004960	0.00640219	-2.00189	down
Cg9g001080	0.00252628	-1.51778	down	Cg6g005050	1.17267e-17	4.38423	up
Cg9g001540	1.91319e-19	-2.39058	down	Cg6g005070	4.38088e-09	-2.58635	down
Cg9g001590	0.00247873	-2.22044	down	Cg6g005200	0.00231375	-1.81939	down
Cg9g001640	0.000636024	-1.98657	down	Cg6g005240	0.00376419	1.42743	up
Cg9g001770	0.000757	8.56785	up	Cg6g005360	2.18669e-18	1.69657	up
Cg9g001780	0.00944243	-1.45896	down	Cg6g005570	1.23549e-05	-1.99196	down
Cg9g001820	1.10029e-05	Inf	up	Cg6g005650	0.00099349	1.23054	up
Cg9g001890	1.20859e-11	1.87956	up	Cg6g005660	0.0054677	1.61692	up
Cg9g002040	0.000126081	-1.28121	down	Cg6g005710	4.74001e-07	1.19183	up
Cg9g002330	6.02111e-06	-2.03139	down	Cg6g005720	0.000134603	2.62462	up
Cg9g002490	6.9282e-05	-1.61222	down	Cg6g005830	8.99311e-21	-3.53575	down
Cg9g002560	0.00263712	1.54538	up	Cg6g005870	4.61086e-15	-1.50658	down
Cg9g002620	0.00816725	-1.97426	down	Cg6g005910	2.35927e-29	-2.70076	down
Cg9g002780	0.00458553	-2.09106	down	Cg6g005930	6.9597e-12	-1.55617	down
Cg9g002930	0.0016368	-2.10306	down	Cg6g006040	7.62007e-33	-3.47958	down
Cg9g003130	2.13645e-05	1.02936	up	Cg6g006070	0.00105699	-1.05529	down
Cg9g003410	1.35614e-05	-2.6374	down	Cg6g006410	6.1354e-05	-1.34864	down
Cg9g003540	0.000813791	-1.29592	down	Cg6g006430	9.65078e-06	-1.16437	down
Cg9g003720	0.00789314	1.78125	up	Cg6g006440	0.00098113	-1.05358	down
Cg9g003780	1.5463e-36	-2.45441	down	Cg6g006490	0.000414185	1.14913	up
Cg9g003940	4.10113e-06	8.04234	up	Cg6g006640	2.60124e-05	1.33258	up
Cg9g004270	2.75849e-09	1.42676	up	Cg6g006800	0.00828281	-1.37314	down
Cg9g004610	1.35692e-06	-1.53392	down	Cg6g006950	3.88107e-14	1.52117	up
Cg9g004640	0.00186332	-1.04943	down	Cg6g007010	1.6053e-10	-1.97979	down
Cg9g004660	0.000789651	4.56896	up	Cg6g007690	2.04194e-05	1.05284	up
Cg9g004770	0.00395436	6.25802	up	Cg6g008170	2.51993e-07	-2.50337	down
Cg9g005300	4.59719e-06	-1.05417	down	Cg6g008290	3.73897e-24	-2.16058	down
Cg9g005410	0.00311328	-1.76665	down	Cg6g008300	0.00298995	1.28563	up
Cg9g005830	3.19783e-17	5.05697	up	Cg6g008370	1.43113e-20	-2.11868	down
Cg9g005840	0.000180307	-2.41824	down	Cg6g008380	1.19061e-54	-3.30312	down
Cg9g005990	1.81347e-15	-1.71619	down	Cg6g008840	0.000147326	-1.37956	down
Cg9g006250	1.51646e-05	-3.39043	down	Cg6g009140	7.4079e-70	-3.76121	down
Cg9g006430	3.86082e-20	-3.31482	down	Cg6g009250	0.00168421	-1.4864	down
Cg9g006630	0.00290695	-1.53809	down	Cg6g009400	7.75824e-64	3.28941	up
Cg9g006670	1.23571e-17	-Inf	down	Cg6g009440	0.000560035	-1.77889	down
Cg9g007150	0.00237298	-2.21582	down	Cg6g009720	2.69263e-05	1.22932	up
Cg9g007230	4.49788e-16	-2.48933	down	Cg6g009760	2.8809e-05	-2.51281	down
Cg9g007420	2.23418e-05	2.53313	up	Cg6g009860	4.51584e-08	-3.34047	down
Cg9g007590	5.31787e-05	1.01234	up	Cg6g009930	0.000125804	-9.43408	down
Cg9g007730	0.00011386	1.20111	up	Cg6g009940	0.00172926	-4.76604	down
Cg9g007890	0.00525573	-1.74959	down	Cg6g009950	6.44268e-61	-3.45412	down
Cg9g008110	3.28648e-06	1.0122	up	Cg6g010060	1.3357e-15	-1.50743	down
Cg9g008900	0.00093903	-2.06802	down	Cg6g010080	6.08036e-08	-1.05463	down
Cg9g008940	4.78108e-08	-3.44069	down	Cg6g010090	2.74726e-07	-3.88591	down
Cg9g009100	0.000545659	1.37212	up	Cg6g010100	1.00899e-18	-3.58215	down
Cg9g009350	8.24485e-12	-2.64926	down	Cg6g010120	7.95541e-09	-2.39468	down
Cg9g010000	2.14476e-09	-1.33222	down	Cg6g010270	2.45719e-41	5.53568	up
Cg9g010260	0.00219008	1.00354	up	Cg6g010360	0.0002741	-1.1109	down
Cg9g010350	7.99602e-09	-1.17872	down	Cg6g010540	6.63456e-13	4.3944	up
Cg9g010390	0.0064748	-2.56579	down	Cg6g010840	2.6533e-14	-1.43803	down
Cg9g010980	6.52892e-20	-2.6573	down	Cg6g011070	0.000768124	-1.00921	down
Cg9g011980	0.00422716	-1.63855	down	Cg6g011100	4.02605e-21	-2.31553	down
Cg9g012560	2.82835e-18	3.41476	up	Cg6g011110	6.9211e-07	-1.8237	down
Cg9g014180	0.000435407	-1.34484	down	Cg6g011130	1.71498e-15	-2.32985	down
Cg9g014340	1.16915e-05	-2.66839	down	Cg6g011170	1.32612e-09	1.21253	up
Cg9g014380	3.05897e-07	-1.93993	down	Cg6g011180	1.57337e-07	1.07842	up
Cg9g014790	0.0094465	1.33906	up	Cg6g011280	0.00254265	1.15391	up
Cg9g015070	3.89472e-13	Inf	up	Cg6g011300	0.00387299	-1.08078	down
Cg9g015950	5.76726e-06	-3.48959	down	Cg6g011540	1.81728e-17	2.01764	up
Cg9g017270	0.00130832	-2.18814	down	Cg6g011700	8.09296e-11	4.07141	up
Cg9g017450	4.48196e-128	Inf	up	Cg6g011730	0.00421278	-1.09405	down
Cg9g018240	0.000562554	-2.47351	down	Cg6g011750	4.07969e-14	4.07669	up
Cg9g018510	0.00898357	1.47594	up	Cg6g011950	1.50619e-31	-3.16468	down
Cg9g019330	0.000435407	-1.13389	down	Cg6g011960	0.00468143	-3.80567	down
Cg9g019360	0.0012455	-1.23662	down	Cg6g012270	7.55885e-06	-3.09542	down
Cg9g019420	2.38201e-05	-1.26733	down	Cg6g012310	2.07763e-17	1.95538	up
Cg9g019560	3.99887e-31	2.37364	up	Cg6g012580	0.00238009	-1.01931	down
Cg9g022210	6.04472e-14	-2.98389	down	Cg6g012700	6.0371e-06	-3.03882	down
Cg9g022230	0.00219833	-1.94676	down	Cg6g012790	6.70858e-09	-1.27348	down
Cg9g022290	4.42827e-07	-1.19519	down	Cg6g012840	0.000413079	-1.43083	down
Cg9g022380	0.00241391	2.32228	up	Cg6g013100	0.00313773	1.33311	up
Cg9g022410	3.56779e-13	2.20336	up	Cg6g013150	7.94315e-10	1.80519	up
Cg9g023190	9.29333e-06	1.95694	up	Cg6g013380	3.43112e-36	2.60885	up
Cg9g023210	0.000501233	-1.42486	down	Cg6g013540	1.94589e-09	-1.29776	down
Cg9g023240	0.00630832	-1.61441	down	Cg6g013600	1.41052e-12	1.58954	up
Cg9g023270	0.00597112	-1.72785	down	Cg6g013630	6.48087e-07	1.13375	up
Cg9g023280	0.00180446	1.06217	up	Cg6g013710	0.0032321	-1.39196	down
Cg9g023380	8.32979e-06	-2.61305	down	Cg6g013730	0.0012864	-1.94285	down
Cg9g023420	8.08847e-06	-3.14128	down	Cg6g013780	0.00275278	-1.15142	down
Cg9g023520	3.77268e-17	-2.22165	down	Cg6g013800	5.31559e-08	-1.28547	down
Cg9g023610	2.88397e-10	2.04628	up	Cg6g013810	9.63666e-05	1.02697	up
Cg9g023680	0.00217282	1.20823	up	Cg6g013820	0.00376419	-1.09484	down
Cg9g023710	5.04251e-05	3.08162	up	Cg6g014010	5.54772e-32	-2.23727	down
Cg9g023970	0.00336809	1.28346	up	Cg6g014180	1.2864e-07	-1.33908	down
Cg9g024190	2.49638e-07	-3.19285	down	Cg6g014420	2.98692e-06	-1.82986	down
Cg9g025190	0.00462326	-2.91168	down	Cg6g014500	8.07977e-19	-2.393	down
Cg9g025200	0.00566122	-3.71942	down	Cg6g014840	1.18289e-05	1.97108	up
Cg9g025220	0.00502799	-2.49395	down	Cg6g014940	6.9211e-07	2.32572	up
Cg9g025230	3.64421e-08	-1.14993	down	Cg6g014950	1.25123e-07	1.63856	up
Cg9g025380	6.1031e-19	-2.01	down	Cg6g014960	6.36337e-07	-2.28435	down
Cg9g025560	7.09384e-05	-2.18121	down	Cg6g015160	1.35894e-05	-1.16759	down
Cg9g025700	0.000160221	-1.0281	down	Cg6g015170	0.000730466	-2.3217	down
Cg9g025760	9.78004e-05	1.62422	up	Cg6g015210	0.00597758	1.54174	up
Cg9g026080	0.00503762	-2.40076	down	Cg6g015420	1.49578e-15	-1.50798	down
Cg9g026370	2.04435e-08	-1.29508	down	Cg6g015760	0.00195006	2.03246	up
Cg9g026450	0.000116091	-1.21155	down	Cg6g015890	2.7941e-08	1.3127	up
Cg9g026460	0.000417526	-1.29837	down	Cg6g015920	1.42871e-08	-3.72884	down
Cg9g026750	3.00283e-09	-2.07596	down	Cg6g015960	0.00110159	2.29119	up
Cg9g026840	2.96059e-06	-1.5764	down	Cg6g016070	5.98491e-14	-1.63306	down
Cg9g027310	1.80598e-05	-2.78195	down	Cg6g016140	0.00037083	-1.35856	down
Cg9g027370	4.46753e-09	3.53962	up	Cg6g016220	2.11379e-21	2.347	up
Cg9g028000	0.00895466	-1.70167	down	Cg6g016230	8.93766e-05	3.8044	up
Cg9g028060	5.09387e-20	2.0878	up	Cg6g016330	7.93316e-19	1.98327	up
Cg9g028650	5.24199e-17	2.28534	up	Cg6g016480	1.37699e-12	1.33965	up
Cg9g028760	2.56896e-13	-3.12911	down	Cg6g016490	1.21065e-162	6.11179	up
Cg9g028770	2.20971e-09	-2.79857	down	Cg6g016680	2.88365e-17	-3.57152	down
Cg9g028950	7.97504e-05	1.68646	up	Cg6g016810	4.43239e-24	2.61954	up
Cg9g029090	0.00664819	3.14727	up	Cg6g016820	4.05478e-11	1.26724	up
Cg9g029100	1.73212e-34	2.3867	up	Cg6g016940	0.00455215	1.0287	up
Cg9g029250	5.81407e-05	-4.02403	down	Cg6g017070	6.92245e-06	-1.77874	down
Cg9g029450	3.63225e-05	-3.10198	down	Cg6g017210	1.65798e-09	-1.1525	down
Cg9g029630	8.58257e-07	-2.7632	down	Cg6g017490	7.29208e-09	1.35705	up
CgUng000360	1.83313e-10	1.62377	up	Cg6g017540	0.00182268	1.45204	up
CgUng000390	0.0027738	-1.81747	down	Cg6g017610	1.11548e-05	-1.19561	down
CgUng000940	3.69801e-10	1.24742	up	Cg6g017920	0.00817042	1.22176	up
CgUng001060	0.000736508	-2.51195	down	Cg6g017950	1.26344e-10	-1.30182	down
CgUng002490	0.00299609	1.90231	up	Cg6g018030	1.68435e-06	1.13073	up
CgUng002800	2.63561e-06	1.36996	up	Cg6g018140	0.000357622	-1.30734	down
CgUng003380	4.38359e-05	1.1345	up	Cg6g018270	8.58753e-05	1.3978	up
CgUng003900	0.00065592	-2.28932	down	Cg6g018280	4.83824e-22	-1.84591	down
CgUng004870	1.73139e-06	1.81933	up	Cg6g018470	4.10392e-78	-4.10336	down
CgUng004910	6.56811e-22	-1.87575	down	Cg6g018480	1.0529e-17	-2.42368	down
CgUng004930	4.5388e-06	1.00315	up	Cg6g018570	0.000972854	1.47698	up
CgUng005620	0.00174424	-2.11652	down	Cg6g018900	1.97378e-05	-2.42067	down
CgUng005770	3.33189e-17	1.74705	up	Cg6g018940	8.69259e-15	1.62451	up
CgUng006080	2.37826e-09	-2.56262	down	Cg6g018970	0.00287916	-1.66759	down
CgUng006090	0.000388333	-2.7399	down	Cg6g019020	1.82466e-06	-1.79477	down
CgUng007620	4.417e-10	1.40196	up	Cg6g019040	0.000106206	-1.17988	down
CgUng009630	0.00953844	1.91798	up	Cg6g019170	4.99479e-07	-1.4821	down
CgUng009660	3.68931e-05	1.31248	up	Cg6g019180	2.06585e-19	-1.88944	down
CgUng010550	0.00143894	2.11856	up	Cg6g019210	2.81121e-10	-2.3848	down
CgUng014980	4.42827e-07	3.34444	up	Cg6g019240	5.11053e-08	1.09088	up
CgUng015210	0.000114838	3.89652	up	Cg6g019280	1.13716e-21	-2.09672	down
CgUng020330	0.00594709	1.2941	up	Cg6g019330	3.33071e-06	-1.4787	down
CgUng021830	1.33001e-08	3.34652	up	Cg6g019580	0.00406394	1.08946	up
fructus_aurantii_newGene_110	1.80768e-05	-1.91116	down	Cg6g019590	1.55695e-12	1.39414	up
fructus_aurantii_newGene_1104	0.000219085	-1.72933	down	Cg6g019740	0.000301141	1.71073	up
fructus_aurantii_newGene_1308	0.000169203	2.31977	up	Cg6g019950	2.12661e-35	4.87873	up
fructus_aurantii_newGene_1386	1.20075e-09	-1.95764	down	Cg6g020070	0.00258961	-3.1748	down
fructus_aurantii_newGene_1526	0.000122238	2.31666	up	Cg6g020170	0.00126713	1.84229	up
fructus_aurantii_newGene_1570	2.96961e-08	-1.12977	down	Cg6g020210	0.000533944	-4.92516	down
fructus_aurantii_newGene_1619	7.20482e-12	1.50665	up	Cg6g020240	1.10612e-06	-3.21915	down
fructus_aurantii_newGene_1632	0.00072959	3.00976	up	Cg6g020260	1.70196e-06	-2.0713	down
fructus_aurantii_newGene_1707	0.00983948	-3.54715	down	Cg6g020290	2.00537e-11	-1.28014	down
fructus_aurantii_newGene_1804	0.00182872	-2.30398	down	Cg6g020540	4.38036e-07	3.5806	up
fructus_aurantii_newGene_1821	0.00234711	-1.90263	down	Cg6g020920	1.84136e-15	-3.43136	down
fructus_aurantii_newGene_1910	3.08107e-09	-4.15975	down	Cg6g023220	4.01095e-16	-Inf	down
fructus_aurantii_newGene_1937	9.35388e-14	-3.56184	down	Cg6g023550	0.00130452	-1.30974	down
fructus_aurantii_newGene_1969	5.68226e-06	-2.56253	down	Cg6g023640	5.50237e-08	1.36568	up
fructus_aurantii_newGene_2081	1.03883e-15	Inf	up	Cg6g023820	1.70532e-08	1.09357	up
fructus_aurantii_newGene_209	0.00158018	-5.29522	down	Cg6g023930	0.00413151	1.6252	up
fructus_aurantii_newGene_2101	0.00225059	1.01502	up	Cg6g024130	3.17369e-06	-2.04442	down
fructus_aurantii_newGene_2109	9.55232e-09	2.52555	up	Cg6g024170	7.3822e-10	2.40178	up
fructus_aurantii_newGene_2111	0.00401796	1.0802	up	Cg6g024180	7.12602e-37	-3.64413	down
fructus_aurantii_newGene_2234	1.73856e-05	-1.45333	down	Cg6g024190	5.047e-84	7.97253	up
fructus_aurantii_newGene_2274	1.09401e-05	3.38034	up	Cg6g024540	0.00324452	-1.31923	down
fructus_aurantii_newGene_2285	1.11347e-11	-2.05532	down	Cg6g024930	7.52435e-17	-2.61081	down
fructus_aurantii_newGene_2325	0.00823894	-2.0741	down	Cg6g024960	3.45875e-09	-2.35577	down
fructus_aurantii_newGene_237	5.4314e-07	-1.49865	down	Cg6g025130	6.08537e-09	-2.22329	down
fructus_aurantii_newGene_2374	0.000498301	-1.88338	down	Cg6g025470	1.39615e-06	-2.30923	down
fructus_aurantii_newGene_2418	0.00357643	-1.74355	down	Cg6g025570	0.00348739	-1.05188	down
fructus_aurantii_newGene_2486	0.000110713	1.47672	up	Cg6g025600	5.82634e-12	1.70337	up
fructus_aurantii_newGene_2587	2.98696e-10	4.63098	up	Cg6g025660	9.59721e-10	-1.26584	down
fructus_aurantii_newGene_2683	4.00491e-06	-2.52944	down	Cg6g025700	4.34836e-15	-2.23225	down
fructus_aurantii_newGene_2746	0.00297693	1.85847	up	Cg6g025770	8.41725e-08	-4.07416	down
fructus_aurantii_newGene_2942	3.26851e-06	-2.89246	down	Cg7g000020	1.01251e-06	-1.22566	down
fructus_aurantii_newGene_31	0.00158064	-2.39097	down	Cg7g000040	9.48137e-13	1.54715	up
fructus_aurantii_newGene_32	1.02904e-05	-2.51849	down	Cg7g000300	3.67117e-07	-3.90885	down
fructus_aurantii_newGene_3377	2.23045e-12	2.2698	up	Cg7g000460	0.00151192	-1.91507	down
fructus_aurantii_newGene_3449	0.00346453	1.52215	up	Cg7g000620	4.1505e-10	2.29263	up
fructus_aurantii_newGene_3504	0.00396727	-2.09226	down	Cg7g000770	0.000347869	1.01629	up
fructus_aurantii_newGene_3510	0.00104788	-2.55061	down	Cg7g000810	4.02368e-13	-2.72945	down
fructus_aurantii_newGene_3516	0.00585441	-1.31346	down	Cg7g000860	4.12356e-05	-1.96364	down
fructus_aurantii_newGene_4080	0.000488172	-2.65025	down	Cg7g000950	0.000114671	-1.54858	down
fructus_aurantii_newGene_447	9.30272e-16	-1.65759	down	Cg7g000970	1.31934e-24	2.00341	up
fructus_aurantii_newGene_4658	4.44433e-13	Inf	up	Cg7g001110	1.29938e-12	-2.93637	down
fructus_aurantii_newGene_4682	0.00162798	-1.65601	down	Cg7g001910	1.44699e-15	-2.00268	down
fructus_aurantii_newGene_4735	1.16043e-05	-2.70327	down	Cg7g002000	0.000177215	-1.18338	down
fructus_aurantii_newGene_4749	2.30814e-30	2.53998	up	Cg7g002040	0.00841058	-1.46888	down
fructus_aurantii_newGene_4753	0.000530394	-1.93478	down	Cg7g002050	8.95559e-30	-2.75275	down
fructus_aurantii_newGene_4755	3.04171e-23	1.85681	up	Cg7g002070	0.000377425	-1.13265	down
fructus_aurantii_newGene_4756	1.31884e-09	2.33049	up	Cg7g002150	0.00392117	-1.27225	down
fructus_aurantii_newGene_477	0.00393124	-1.09332	down	Cg7g002280	3.55341e-06	-1.13255	down
fructus_aurantii_newGene_4773	0.00401411	-2.20116	down	Cg7g002340	2.8892e-10	-1.4601	down
fructus_aurantii_newGene_5073	0.00479729	-1.22618	down	Cg7g002390	9.8204e-27	3.63304	up
fructus_aurantii_newGene_5109	0.00145105	-2.47729	down	Cg7g002410	0.000787431	1.47077	up
fructus_aurantii_newGene_5165	0.00162798	2.36224	up	Cg7g002510	0.000510444	-1.4983	down
fructus_aurantii_newGene_5371	0.00186332	-1.10315	down	Cg7g002740	4.89195e-09	1.94812	up
fructus_aurantii_newGene_5396	0.00734708	-1.47349	down	Cg7g002780	3.7598e-12	-1.36307	down
fructus_aurantii_newGene_5397	8.28448e-06	-3.30668	down	Cg7g002850	1.69269e-08	4.67604	up
fructus_aurantii_newGene_5421	1.96272e-24	2.37021	up	Cg7g003270	0.0012226	2.38903	up
fructus_aurantii_newGene_5440	4.71363e-05	-3.04454	down	Cg7g003300	5.93759e-05	2.91887	up
fructus_aurantii_newGene_5495	5.40648e-06	1.73719	up	Cg7g003330	0.000103387	-2.13657	down
fructus_aurantii_newGene_5505	0.000350619	-2.04971	down	Cg7g003480	0.00136247	-1.12451	down
fructus_aurantii_newGene_5540	1.39939e-15	-8.64513	down	Cg7g003500	6.39019e-17	-2.62942	down
fructus_aurantii_newGene_5581	0.00433183	3.09845	up	Cg7g003550	0.00389253	1.28461	up
fructus_aurantii_newGene_5582	0.000100535	2.56483	up	Cg7g003600	2.96072e-07	1.24553	up
fructus_aurantii_newGene_5664	1.03675e-06	-3.12622	down	Cg7g003610	7.37832e-07	1.39984	up
fructus_aurantii_newGene_5665	0.00201475	-2.2272	down	Cg7g003620	6.61178e-06	1.34087	up
fructus_aurantii_newGene_584	2.91278e-10	-1.98451	down	Cg7g003640	0.00978727	1.29505	up
fructus_aurantii_newGene_629	1.1475e-05	1.76636	up	Cg7g003650	1.31825e-21	1.82806	up
fructus_aurantii_newGene_645	0.00292186	2.20644	up	Cg7g003730	4.45281e-13	-2.12853	down
fructus_aurantii_newGene_717	0.00204005	2.11242	up	Cg7g003740	1.12855e-05	-1.62771	down
fructus_aurantii_newGene_860	0.00131404	-2.49099	down	Cg7g003750	7.80635e-06	-2.5083	down
fructus_aurantii_newGene_890	1.43238e-08	-4.68856	down	Cg7g004010	9.63936e-08	-1.41254	down
fructus_aurantii_newGene_922	0.00217404	1.7107	up	Cg7g004050	6.64252e-21	-3.44459	down
fructus_aurantii_newGene_95	0.000377819	1.11375	up	Cg7g004120	3.04775e-06	-1.47824	down
				Cg7g004430	0.00150502	-2.18712	down
				Cg7g004460	8.90591e-27	-3.60517	down
				Cg7g004480	0.00302937	-1.81411	down
				Cg7g004490	2.52452e-54	-3.38706	down
				Cg7g004500	8.00881e-07	-3.3501	down
				Cg7g004620	0.000244912	-1.06805	down
				Cg7g004740	0.00181119	2.14815	up
				Cg7g004840	0.000604675	1.40628	up
				Cg7g004920	4.79705e-06	2.16949	up
				Cg7g005060	8.30501e-06	-2.98777	down
				Cg7g005400	1.70847e-07	1.07799	up
				Cg7g005610	3.11341e-14	-2.66634	down
				Cg7g005980	2.04131e-13	-3.51915	down
				Cg7g006140	1.80246e-05	-2.25555	down
				Cg7g006290	2.10483e-27	-2.14165	down
				Cg7g006310	6.68464e-07	1.30247	up
				Cg7g006380	9.52593e-07	-1.13552	down
				Cg7g006450	1.71694e-05	-1.60722	down
				Cg7g006470	5.98731e-15	7.35957	up
				Cg7g006550	3.99321e-21	-3.18127	down
				Cg7g006680	8.20487e-42	-2.63074	down
				Cg7g006690	0.000451992	-2.04589	down
				Cg7g007040	7.53396e-05	-1.04456	down
				Cg7g007060	4.21208e-13	-2.92554	down
				Cg7g007200	2.97528e-05	-1.56865	down
				Cg7g007300	0.00695585	-1.32393	down
				Cg7g007510	3.44728e-15	-2.63019	down
				Cg7g007520	3.0114e-15	-3.20409	down
				Cg7g007530	2.56584e-07	-1.72512	down
				Cg7g007640	1.98788e-05	-1.61449	down
				Cg7g007800	1.27344e-07	1.5876	up
				Cg7g007810	2.64072e-06	1.36688	up
				Cg7g007890	0.00174008	1.4162	up
				Cg7g008070	3.98856e-11	2.10266	up
				Cg7g008650	0.00111236	-1.91143	down
				Cg7g008680	1.55609e-26	2.01673	up
				Cg7g008700	3.8066e-220	Inf	up
				Cg7g008960	4.99977e-07	1.02171	up
				Cg7g009030	1.14697e-23	6.15456	up
				Cg7g009040	0.00407809	1.8754	up
				Cg7g009450	0.00538147	-2.02055	down
				Cg7g009650	2.99892e-07	-1.60918	down
				Cg7g009860	8.56399e-05	-2.46941	down
				Cg7g009920	5.4244e-07	-3.75143	down
				Cg7g009930	3.20784e-29	-2.86936	down
				Cg7g009940	3.44307e-06	1.69023	up
				Cg7g009990	0.000261574	1.32799	up
				Cg7g010230	0.00224984	1.85213	up
				Cg7g010660	0.000629081	-4.39287	down
				Cg7g011170	1.13902e-13	-2.16479	down
				Cg7g011690	5.52539e-12	-1.30371	down
				Cg7g011870	0.000780015	-1.12869	down
				Cg7g012070	0.000739502	1.20482	up
				Cg7g012080	0.00466185	-1.49664	down
				Cg7g012090	7.17736e-08	-2.26693	down
				Cg7g012170	1.27243e-07	-1.21139	down
				Cg7g012420	0.00239405	-2.25466	down
				Cg7g012690	1.99148e-05	1.83879	up
				Cg7g012730	6.23994e-112	9.35002	up
				Cg7g012850	9.95593e-06	1.13877	up
				Cg7g012910	0.00339872	-2.10534	down
				Cg7g013310	2.67642e-06	1.16305	up
				Cg7g013330	4.63301e-06	-2.55524	down
				Cg7g013420	0.00615398	-1.58454	down
				Cg7g013560	8.41725e-08	-3.75012	down
				Cg7g013590	8.68841e-30	-2.88052	down
				Cg7g013830	1.39587e-09	-3.84661	down
				Cg7g013930	2.50189e-05	1.28415	up
				Cg7g014020	9.07111e-13	-1.40943	down
				Cg7g014200	2.43691e-28	-3.88482	down
				Cg7g014230	0.00101886	1.46228	up
				Cg7g014440	0.00098113	2.17064	up
				Cg7g014490	1.37978e-40	-2.65479	down
				Cg7g014500	8.80522e-05	-1.26027	down
				Cg7g014580	2.06531e-08	1.09438	up
				Cg7g014590	0.000143077	-1.5891	down
				Cg7g014620	0.000225526	1.63762	up
				Cg7g014770	8.59546e-10	1.74683	up
				Cg7g014800	1.47893e-09	-1.49069	down
				Cg7g014820	2.38117e-08	-1.17611	down
				Cg7g014840	2.6117e-115	-Inf	down
				Cg7g015020	1.93558e-28	-3.28378	down
				Cg7g015140	0.00128986	-1.74281	down
				Cg7g015150	0.000614674	-1.67146	down
				Cg7g015170	4.09815e-11	-1.43069	down
				Cg7g015180	1.70202e-10	-2.66232	down
				Cg7g015200	0.000369908	-1.0678	down
				Cg7g015560	2.69786e-13	-6.35811	down
				Cg7g015570	0.00133744	-2.29329	down
				Cg7g015610	3.10002e-22	-Inf	down
				Cg7g015680	4.92234e-35	-3.22239	down
				Cg7g015750	0.00296709	-1.37247	down
				Cg7g015760	2.7941e-08	1.0853	up
				Cg7g015840	1.67209e-19	2.44009	up
				Cg7g016420	0.00125415	-1.42554	down
				Cg7g016530	4.89989e-09	-1.62834	down
				Cg7g016640	1.36311e-20	1.76674	up
				Cg7g016650	1.57337e-07	2.27343	up
				Cg7g017000	0.00575989	1.14326	up
				Cg7g017030	8.84041e-23	1.85285	up
				Cg7g017110	0.000115938	-1.53928	down
				Cg7g017210	0.000166693	-1.18603	down
				Cg7g017550	3.35152e-09	-1.19204	down
				Cg7g017610	7.50142e-14	1.61147	up
				Cg7g017630	1.2417e-16	-2.79926	down
				Cg7g017650	0.00517125	-1.91353	down
				Cg7g017750	0.001611	-1.51501	down
				Cg7g017860	5.15222e-11	4.10283	up
				Cg7g017920	3.73015e-06	1.29582	up
				Cg7g018060	0.000406663	-2.22413	down
				Cg7g018170	3.51755e-24	-3.3372	down
				Cg7g018230	0.00158159	-1.24726	down
				Cg7g018300	1.44969e-09	2.25132	up
				Cg7g018340	0.00176349	1.59752	up
				Cg7g018560	3.38945e-17	-1.93723	down
				Cg7g018610	1.93918e-33	2.43376	up
				Cg7g018660	3.02499e-12	-3.40551	down
				Cg7g018870	1.77805e-08	-1.64886	down
				Cg7g018910	2.7941e-08	1.07568	up
				Cg7g019180	3.39843e-05	1.39478	up
				Cg7g019370	1.46492e-07	-1.89934	down
				Cg7g019380	0.00193202	-2.64635	down
				Cg7g019390	2.09321e-23	-2.21296	down
				Cg7g019510	2.182e-24	-4.2524	down
				Cg7g019680	5.53357e-07	1.00128	up
				Cg7g019740	7.30101e-06	-2.96541	down
				Cg7g019780	0.00139441	-1.1805	down
				Cg7g019880	9.75731e-06	-1.17469	down
				Cg7g019990	0.00775238	-1.31046	down
				Cg7g020060	1.76238e-26	-2.25551	down
				Cg7g020070	5.31324e-08	-1.7699	down
				Cg7g020140	3.68105e-24	-3.10794	down
				Cg7g020210	5.60358e-13	1.67002	up
				Cg7g020370	0.000142398	-5.59231	down
				Cg7g020430	4.46586e-42	-2.69466	down
				Cg7g020590	3.93082e-08	-1.921	down
				Cg7g020680	4.64412e-06	-1.859	down
				Cg7g020720	0.0021771	1.13917	up
				Cg7g020770	2.37315e-16	-Inf	down
				Cg7g020850	1.86943e-07	-2.67798	down
				Cg7g020860	0.000702694	-1.37968	down
				Cg7g020950	0.00675744	-1.78793	down
				Cg7g021010	3.44023e-15	-Inf	down
				Cg7g021070	3.15791e-11	1.32186	up
				Cg7g021190	0.000145584	-1.64473	down
				Cg7g021200	8.06376e-08	-2.80304	down
				Cg7g021250	4.25663e-08	1.42133	up
				Cg7g021280	0.00708004	2.28784	up
				Cg7g021320	0.000138129	1.53856	up
				Cg7g021380	1.51076e-13	-1.48209	down
				Cg7g022080	1.26302e-07	-1.94595	down
				Cg7g022240	2.53639e-78	-4.983	down
				Cg7g022360	9.90997e-07	1.83386	up
				Cg7g022370	9.07692e-22	-2.06252	down
				Cg7g022380	0.000491427	-2.30288	down
				Cg7g022440	8.13763e-58	-3.3707	down
				Cg7g022540	2.00998e-29	-3.18772	down
				Cg7g022640	0.00965772	-1.79614	down
				Cg7g022850	3.89123e-05	-2.17899	down
				Cg7g022990	0.00186607	1.40349	up
				Cg7g023000	3.24601e-06	-3.11526	down
				Cg7g023630	0.000640239	-1.28997	down
				Cg7g023640	0.00139854	1.8351	up
				Cg7g023660	6.24201e-27	-3.4928	down
				Cg7g023680	1.78155e-07	-2.19089	down
				Cg7g023910	1.52749e-07	-1.66133	down
				Cg7g023930	8.65872e-06	1.26584	up
				Cg7g023960	0.00676635	1.0737	up
				Cg7g024000	4.32168e-08	-2.30021	down
				Cg7g024040	8.1111e-05	-1.23373	down
				Cg8g000150	0.00203613	-1.27691	down
				Cg8g000160	4.06028e-25	-2.09827	down
				Cg8g000170	0.000668571	-1.94427	down
				Cg8g000240	4.69356e-06	-2.9216	down
				Cg8g000260	0.00232392	-1.78484	down
				Cg8g000380	1.76849e-08	-1.67348	down
				Cg8g000430	8.04897e-17	-2.01809	down
				Cg8g000500	0.000251057	-1.5589	down
				Cg8g000650	2.55881e-07	-2.14026	down
				Cg8g000790	0.000478582	-1.18651	down
				Cg8g000810	0.00826246	-1.84814	down
				Cg8g000820	9.80855e-09	-4.25451	down
				Cg8g000830	3.51041e-25	-2.12896	down
				Cg8g000900	3.10613e-26	-2.84677	down
				Cg8g000910	6.14329e-10	-2.60444	down
				Cg8g000960	2.70837e-07	1.77166	up
				Cg8g001090	6.51058e-18	3.70936	up
				Cg8g001370	0.000228849	-2.57011	down
				Cg8g001760	2.61676e-22	-2.4466	down
				Cg8g002260	5.11373e-05	1.13809	up
				Cg8g002370	1.15229e-07	-1.63534	down
				Cg8g002380	1.06124e-06	-1.62058	down
				Cg8g002460	7.49058e-13	-2.3749	down
				Cg8g002550	6.11414e-06	-1.21596	down
				Cg8g002580	1.35691e-22	-2.05703	down
				Cg8g002750	8.01578e-07	-1.86339	down
				Cg8g002800	2.67468e-12	-4.24983	down
				Cg8g002920	0.0081425	-1.22015	down
				Cg8g002990	0.00455215	1.17545	up
				Cg8g003410	0.00378631	-1.17006	down
				Cg8g003430	1.13648e-05	-1.58198	down
				Cg8g003790	8.34076e-06	1.02338	up
				Cg8g004090	0.00182182	-1.52763	down
				Cg8g004120	0.00020694	-2.00657	down
				Cg8g004200	1.30459e-08	-2.41443	down
				Cg8g004210	3.81152e-50	Inf	up
				Cg8g004360	5.69926e-13	-2.90804	down
				Cg8g004440	0.000530175	-2.43293	down
				Cg8g004600	1.8965e-128	-6.14103	down
				Cg8g004660	1.44699e-15	Inf	up
				Cg8g004740	1.12043e-23	3.80893	up
				Cg8g004890	0.000139008	-1.33736	down
				Cg8g005180	6.41737e-05	-5.48501	down
				Cg8g005190	4.5781e-05	-4.58555	down
				Cg8g005210	3.96687e-11	-5.28788	down
				Cg8g005320	4.95861e-17	-4.66787	down
				Cg8g005440	3.05133e-08	1.13694	up
				Cg8g005450	9.26075e-05	1.75378	up
				Cg8g005800	0.00340706	1.18119	up
				Cg8g005920	6.45003e-27	2.01781	up
				Cg8g005930	8.39267e-32	2.79695	up
				Cg8g005950	1.43753e-08	-2.44911	down
				Cg8g006080	0.00405862	4.55813	up
				Cg8g006130	1.32262e-139	8.30746	up
				Cg8g006220	8.15336e-45	Inf	up
				Cg8g006340	4.87836e-08	-1.38025	down
				Cg8g006500	2.26738e-07	-3.2988	down
				Cg8g006520	8.35657e-12	-3.49599	down
				Cg8g006610	5.9305e-14	-Inf	down
				Cg8g006650	6.40821e-10	-1.82043	down
				Cg8g006700	0.000843051	-1.79228	down
				Cg8g007020	0.00172766	-2.26159	down
				Cg8g007100	6.45372e-05	-2.49583	down
				Cg8g007340	1.96853e-09	1.43919	up
				Cg8g007350	5.05822e-40	2.69186	up
				Cg8g007430	1.04515e-12	-2.30362	down
				Cg8g007530	0.00305003	-2.05376	down
				Cg8g008240	0.00327862	-1.17753	down
				Cg8g008660	0.00287916	-1.37881	down
				Cg8g008690	0.003208	1.10565	up
				Cg8g011230	0.0076353	1.17925	up
				Cg8g011240	0.0036409	-3.12197	down
				Cg8g011270	4.15495e-10	-2.36243	down
				Cg8g011290	3.64987e-29	-4.7028	down
				Cg8g011340	0.0043876	-1.22054	down
				Cg8g011780	0.000878326	-2.46603	down
				Cg8g012110	0.00496679	-2.08932	down
				Cg8g012150	2.16964e-20	8.38985	up
				Cg8g012280	0.000502894	1.38725	up
				Cg8g012480	5.20578e-09	-6.73264	down
				Cg8g012940	0.000408628	-1.07146	down
				Cg8g013090	0.00980682	1.57954	up
				Cg8g013260	0.000638848	-1.53759	down
				Cg8g013290	0.000929608	-2.3957	down
				Cg8g013670	0.000260101	-1.37646	down
				Cg8g013710	0.00118972	-1.43635	down
				Cg8g013730	1.95281e-32	-3.46686	down
				Cg8g013750	0.00118747	-2.09475	down
				Cg8g014070	8.14561e-13	1.35563	up
				Cg8g014220	0.00109342	-1.9638	down
				Cg8g017110	1.37995e-05	1.37258	up
				Cg8g017330	0.00686053	1.20497	up
				Cg8g017360	2.7001e-16	-3.39341	down
				Cg8g017380	6.34861e-11	-1.60649	down
				Cg8g017510	1.40034e-06	2.88313	up
				Cg8g017590	5.49962e-19	-1.70329	down
				Cg8g017900	0.00263717	-1.27859	down
				Cg8g018040	2.33658e-05	-2.88047	down
				Cg8g018160	1.04185e-11	-1.29331	down
				Cg8g018260	1.65645e-06	1.01704	up
				Cg8g018270	1.7681e-07	-1.47422	down
				Cg8g018580	0.00018117	-1.32706	down
				Cg8g018660	1.90485e-09	-2.51834	down
				Cg8g018700	0.0049164	-1.9356	down
				Cg8g018740	0.00136857	-1.15014	down
				Cg8g018820	8.12988e-16	1.93132	up
				Cg8g019230	0.000209307	2.21779	up
				Cg8g019380	0.000397439	-1.55806	down
				Cg8g019400	3.84006e-12	-1.87051	down
				Cg8g019570	3.57769e-06	-1.83865	down
				Cg8g020020	4.11794e-08	-1.67741	down
				Cg8g020050	6.49804e-12	-2.25596	down
				Cg8g020480	1.45883e-15	2.51388	up
				Cg8g020510	0.000796985	-1.02168	down
				Cg8g020590	8.36655e-09	-2.9772	down
				Cg8g020600	4.60433e-06	-3.26959	down
				Cg8g020630	3.10552e-34	6.53478	up
				Cg8g020640	2.26845e-36	-3.42216	down
				Cg8g020860	4.05099e-13	-2.3795	down
				Cg8g021010	1.37704e-19	-2.92976	down
				Cg8g021280	4.64815e-20	-4.25699	down
				Cg8g021410	1.22149e-12	-1.6399	down
				Cg8g021580	2.16023e-82	-4.19257	down
				Cg8g021640	0.00108466	1.20944	up
				Cg8g021750	0.000316408	1.36285	up
				Cg8g022060	0.0030768	1.16396	up
				Cg8g022230	0.000161596	-1.32877	down
				Cg8g022260	7.30736e-06	1.80463	up
				Cg8g022330	1.78453e-19	-1.7374	down
				Cg8g022340	1.18899e-12	-1.89204	down
				Cg8g022370	6.05713e-06	-1.06486	down
				Cg8g022430	1.55201e-08	-1.35077	down
				Cg8g022490	0.00163702	-1.1492	down
				Cg8g022540	2.03899e-08	-1.30015	down
				Cg8g022620	7.74793e-10	-1.18129	down
				Cg8g022660	0.00439922	1.1865	up
				Cg8g022690	1.48309e-13	-4.80647	down
				Cg8g022760	5.94869e-09	1.22369	up
				Cg8g023160	1.31934e-24	-4.34761	down
				Cg8g023310	3.74901e-05	1.77306	up
				Cg8g023330	0.00343984	-1.38641	down
				Cg8g023450	9.51112e-06	1.81889	up
				Cg8g023520	5.9893e-25	-2.49337	down
				Cg8g023680	1.16987e-05	1.19591	up
				Cg8g024000	1.03074e-06	1.32109	up
				Cg8g024200	0.00640219	1.02411	up
				Cg8g024340	9.9102e-34	-2.29261	down
				Cg8g024350	1.64605e-14	-2.95771	down
				Cg8g024550	2.89868e-05	-1.2539	down
				Cg8g024750	1.76585e-08	-1.57742	down
				Cg8g024810	8.15936e-32	-2.33799	down
				Cg8g024820	4.30437e-05	-2.97088	down
				Cg8g024830	4.06124e-12	-3.77208	down
				Cg8g024840	0.00238478	-2.02464	down
				Cg8g024970	0.00553442	-1.50037	down
				Cg8g025010	0.00387452	1.31436	up
				Cg9g000120	3.39364e-15	-1.96366	down
				Cg9g000210	1.37024e-12	-1.60118	down
				Cg9g000290	0.000347869	1.00827	up
				Cg9g000400	0.000328212	-2.08059	down
				Cg9g000420	0.0026077	-1.48349	down
				Cg9g000590	0.000433139	-1.46269	down
				Cg9g000740	1.33442e-09	-2.1501	down
				Cg9g000750	2.02528e-09	-1.73432	down
				Cg9g000880	1.83407e-07	6.25003	up
				Cg9g000950	4.77054e-09	2.59202	up
				Cg9g000960	2.76906e-09	2.98002	up
				Cg9g001470	0.000365055	1.88247	up
				Cg9g001500	6.86016e-12	-1.69798	down
				Cg9g001570	0.00950577	-1.17441	down
				Cg9g001580	2.26378e-33	-6.9288	down
				Cg9g001770	9.46925e-11	4.84419	up
				Cg9g001780	2.56487e-10	-3.54357	down
				Cg9g001820	1.31989e-10	5.46431	up
				Cg9g001890	2.44671e-19	-2.32297	down
				Cg9g001970	0.00554072	-1.47749	down
				Cg9g001980	0.00800552	-1.33128	down
				Cg9g002080	0.000301657	-1.12571	down
				Cg9g002150	6.1207e-09	1.20284	up
				Cg9g002330	0.000181514	-1.64638	down
				Cg9g002550	3.51089e-10	-4.48479	down
				Cg9g002560	2.92114e-23	-3.31721	down
				Cg9g002570	0.00135834	-2.61755	down
				Cg9g002580	7.23479e-07	-3.83462	down
				Cg9g002620	2.17275e-06	-2.8899	down
				Cg9g002980	2.26584e-18	-2.09963	down
				Cg9g002990	0.0013989	-1.96707	down
				Cg9g003000	1.99405e-12	-1.65911	down
				Cg9g003410	0.00436809	-1.84958	down
				Cg9g003780	2.16334e-26	-2.08064	down
				Cg9g003900	4.70521e-21	-1.83564	down
				Cg9g004190	4.27651e-05	-2.92107	down
				Cg9g004280	0.00988396	-1.50908	down
				Cg9g004330	4.70765e-05	-1.09546	down
				Cg9g004350	2.51125e-11	-1.55639	down
				Cg9g004560	4.48219e-07	-2.72826	down
				Cg9g004660	0.00273598	1.72895	up
				Cg9g004720	0.000662078	-2.64022	down
				Cg9g004770	6.85503e-07	5.39506	up
				Cg9g005300	6.97968e-32	-2.414	down
				Cg9g005390	1.18941e-07	1.78206	up
				Cg9g005760	6.27376e-05	-1.3535	down
				Cg9g005800	2.18294e-06	-2.00328	down
				Cg9g006360	9.80982e-08	-1.19488	down
				Cg9g006420	1.07252e-25	-4.44708	down
				Cg9g006430	5.39574e-08	-2.19552	down
				Cg9g006440	4.35135e-06	-1.9818	down
				Cg9g006640	3.02747e-06	-2.02252	down
				Cg9g007150	8.61676e-29	-6.59948	down
				Cg9g007230	0.000757035	-1.28143	down
				Cg9g007420	9.90231e-09	-2.82206	down
				Cg9g007650	4.70016e-06	2.76871	up
				Cg9g007850	0.000497068	-2.46975	down
				Cg9g008110	1.82125e-11	1.39627	up
				Cg9g008130	7.72672e-05	-1.5008	down
				Cg9g009010	3.34087e-08	-3.28196	down
				Cg9g009260	1.04103e-07	-3.95185	down
				Cg9g009350	0.00183542	-1.65117	down
				Cg9g010000	3.25512e-05	-1.01012	down
				Cg9g010260	0.000496073	2.17996	up
				Cg9g010350	6.95752e-61	-3.25001	down
				Cg9g012400	0.00273574	2.13756	up
				Cg9g012560	8.01242e-17	3.19832	up
				Cg9g012730	0.000665103	1.20985	up
				Cg9g012880	0.00253721	-1.75058	down
				Cg9g014340	2.12575e-20	-2.45947	down
				Cg9g014380	1.24932e-06	-1.41813	down
				Cg9g014780	0.00767333	1.26832	up
				Cg9g014790	1.85674e-06	-2.04356	down
				Cg9g015960	0.00163864	1.49366	up
				Cg9g016430	1.04125e-05	1.35592	up
				Cg9g016550	9.80231e-05	1.45226	up
				Cg9g016800	0.00236122	-2.18487	down
				Cg9g016890	0.000544387	-2.53277	down
				Cg9g017080	9.27838e-05	-2.25525	down
				Cg9g017500	5.46115e-05	-1.29145	down
				Cg9g017520	0.00469964	1.13471	up
				Cg9g019170	2.06326e-05	-1.1384	down
				Cg9g019360	1.12405e-07	-1.76776	down
				Cg9g019370	0.000133427	-2.14957	down
				Cg9g019420	3.32386e-18	-2.20887	down
				Cg9g019560	2.48583e-33	2.41627	up
				Cg9g019580	5.00955e-05	2.27204	up
				Cg9g020110	6.2513e-06	-2.30917	down
				Cg9g020170	4.16357e-07	-1.70716	down
				Cg9g020280	5.67868e-12	1.51641	up
				Cg9g021120	0.00115117	2.21579	up
				Cg9g021280	1.86031e-13	2.6923	up
				Cg9g021290	0.00769948	-1.01615	down
				Cg9g021420	1.53806e-07	-2.31258	down
				Cg9g021570	0.00882737	-1.39861	down
				Cg9g021680	1.22427e-12	-1.51638	down
				Cg9g021900	8.04897e-17	Inf	up
				Cg9g021950	2.68173e-06	1.04896	up
				Cg9g022030	0.000377256	1.25937	up
				Cg9g022180	0.00526385	-1.70269	down
				Cg9g022410	1.33933e-13	2.13954	up
				Cg9g022580	5.82361e-07	-1.93804	down
				Cg9g022830	1.65413e-12	-1.4353	down
				Cg9g023190	0.00131171	1.30503	up
				Cg9g023210	5.31525e-08	-2.06953	down
				Cg9g023230	0.00069515	-1.42609	down
				Cg9g023410	0.00935918	-1.93451	down
				Cg9g023420	0.00642463	1.84427	up
				Cg9g023610	7.20151e-05	1.65274	up
				Cg9g023970	2.91739e-15	2.16212	up
				Cg9g023980	0.00080693	1.81499	up
				Cg9g024270	5.45597e-12	-2.31023	down
				Cg9g024330	0.000256926	-4.04755	down
				Cg9g024400	1.50813e-05	1.58486	up
				Cg9g024490	1.79677e-31	Inf	up
				Cg9g024530	5.41424e-09	-2.71406	down
				Cg9g024960	3.02107e-07	-2.79934	down
				Cg9g025010	0.00308921	-1.69468	down
				Cg9g025030	0.00365023	-2.34382	down
				Cg9g025700	5.26522e-21	-2.17983	down
				Cg9g025760	7.67785e-05	-1.58132	down
				Cg9g026260	2.25096e-150	-6.85512	down
				Cg9g026370	6.37031e-09	-1.37427	down
				Cg9g026390	0.00569026	1.16813	up
				Cg9g026430	0.00101886	-2.56145	down
				Cg9g026460	1.15302e-05	-1.54272	down
				Cg9g026770	5.4193e-16	-2.08542	down
				Cg9g026850	7.63072e-13	-1.52944	down
				Cg9g026950	7.23479e-07	-3.23136	down
				Cg9g026970	0.00276264	-1.16064	down
				Cg9g027380	0.00640562	1.02927	up
				Cg9g027560	1.55184e-17	-1.60574	down
				Cg9g027720	4.20641e-14	-4.02456	down
				Cg9g027860	0.000143552	-2.60165	down
				Cg9g027890	2.38237e-14	-1.47034	down
				Cg9g028010	3.64324e-12	-1.49726	down
				Cg9g028060	2.69906e-07	1.56776	up
				Cg9g028140	6.92617e-11	-2.6787	down
				Cg9g028250	2.11308e-06	-2.87633	down
				Cg9g028260	0.00276649	1.4849	up
				Cg9g028330	5.35678e-06	1.35996	up
				Cg9g028350	0.00800565	-1.63638	down
				Cg9g028420	0.00828887	-1.16532	down
				Cg9g028650	2.38882e-12	1.90182	up
				Cg9g028760	0.0012127	-1.85131	down
				Cg9g028770	0.00628444	-1.60446	down
				Cg9g028950	2.57092e-05	1.66435	up
				Cg9g029100	5.28297e-41	2.76062	up
				Cg9g029250	2.21038e-05	-3.13593	down
				Cg9g029620	7.94073e-07	1.00924	up
				Cg9g029700	0.000131331	1.25417	up
				CgUng000360	4.06957e-14	1.84365	up
				CgUng000420	1.2083e-10	-5.1917	down
				CgUng000770	2.23635e-15	-1.50776	down
				CgUng000890	1.71984e-13	-1.42696	down
				CgUng001430	9.38916e-05	1.5993	up
				CgUng001520	8.91103e-35	-2.70251	down
				CgUng001720	4.60108e-06	-1.05946	down
				CgUng001900	0.00069777	-1.01413	down
				CgUng002200	1.80857e-07	1.09052	up
				CgUng002490	0.000204462	2.18295	up
				CgUng002730	8.2092e-06	-1.39614	down
				CgUng003380	0.000100525	1.09112	up
				CgUng003760	0.00714592	-1.44233	down
				CgUng004060	2.05539e-15	-1.84231	down
				CgUng004080	0.00676353	-1.80867	down
				CgUng004110	0.00612294	-1.65869	down
				CgUng004190	0.000207228	-1.70591	down
				CgUng004220	0.00544183	-1.49974	down
				CgUng004260	8.96313e-06	-1.81041	down
				CgUng004290	0.00355422	-1.51557	down
				CgUng004680	8.94351e-12	-4.66461	down
				CgUng004870	2.0938e-13	-2.49544	down
				CgUng004910	4.11854e-14	-1.51699	down
				CgUng004930	4.93137e-05	1.21335	up
				CgUng005900	0.00845558	4.0048	up
				CgUng006010	5.01599e-10	-3.43908	down
				CgUng006090	1.0855e-08	-4.50866	down
				CgUng006100	5.51544e-23	-2.56733	down
				CgUng006790	3.37939e-06	-3.15207	down
				CgUng006850	3.26437e-16	8.44507	up
				CgUng009660	5.12837e-05	1.00344	up
				CgUng010720	0.00203473	2.10891	up
				CgUng013160	5.75564e-05	-2.00854	down
				CgUng014560	1.35231e-07	-2.97855	down
				CgUng017040	0.000350128	-3.00792	down
				CgUng019040	3.3634e-13	7.94383	up
				CgUng019050	1.54752e-24	9.62488	up
				CgUng019990	1.5529e-06	2.90509	up
				CgUng020010	2.61116e-06	3.60744	up
				CgUng021830	2.77473e-08	2.90075	up
				fructus_aurantii_newGene_1095	2.89202e-07	-3.72289	down
				fructus_aurantii_newGene_1186	5.36235e-07	3.84632	up
				fructus_aurantii_newGene_1355	3.38295e-07	1.01413	up
				fructus_aurantii_newGene_1440	0.00177912	-2.11399	down
				fructus_aurantii_newGene_148	2.74733e-05	2.93707	up
				fructus_aurantii_newGene_1570	7.65552e-15	-1.51716	down
				fructus_aurantii_newGene_1609	3.13283e-05	-2.46297	down
				fructus_aurantii_newGene_1619	7.65552e-15	-1.61047	down
				fructus_aurantii_newGene_1632	0.000489952	2.52332	up
				fructus_aurantii_newGene_1636	9.73522e-21	-2.78468	down
				fructus_aurantii_newGene_166	1.08255e-29	-3.23426	down
				fructus_aurantii_newGene_1707	0.00946398	-1.65838	down
				fructus_aurantii_newGene_1711	0.000101887	1.32118	up
				fructus_aurantii_newGene_1784	0.00308677	-2.13071	down
				fructus_aurantii_newGene_1808	0.000186479	-2.73475	down
				fructus_aurantii_newGene_1839	0.00833536	-1.60277	down
				fructus_aurantii_newGene_1849	0.00241218	-2.23629	down
[truncated: 103 more rows]

## Sheet: Table S5
Table S5. Oligonucleotide primers used in this study.
Genes	Forward primers (5'-3')	Reverse primers (5'-3')
Cg1g013900	TCAGCAGCTTCGTAGACAACT	CAGAGGGCTCTTCTCCAGTG
Cg1g015790	TGAGCCATAAATTCGGTGCG	TGAAAATTTCTGCGGCTCTGC
Cg1g025260	TGCACAAGCTTACCGTCAGT	GACGAATGCAGTTGTCTGGC
Cg2g029080	GGGGAGAGATGGAGTTGACG	AGGACTCGGTTTGTAACGGG
Cg4g022200	AGATGCTCAACAATGGCGAC	CATCCCATGTTGATCCCGGT
Cg4g022210	AGTATTGCATCTGTCGCTGC	TTGGACTGGAAGCCTGAGC
Cg7g000970	GATGGATGCTTTTGGGCTGC	AGTTTTCGCAGGTTAGGGCA
Cg8g024340	GCGCTGTTATGAGCAGAGGA	CCAAGGGCTCTAGACACAGC
Cg9g000950	CAGAAGCAAAACCGCTGGTG	GCAAGCACTCAAAGGCACTC
Cg9g010350	CATGTCGTTTCACCAGTGCG	GAGTAACACTGGACAGGCGT
Cg1g013250	GTGAAGGATTCTTGGCCCGA	ATGCTGAAAGGTCAGCTCCC
Cg4g023210	CGGAAGTCTAGGCTCCAAGC	ATGAGAAGTGTACGCAGCCG
Cg4g024570	TTACTTCGCCATGGACCTCG	CTGTGGCAGAAATCAACGGC
Cg6g011100	CTTCCGATTACGTTGCCCCA	AGAAGGTTGAGTGCCTGGTG
Cg6g025070	AGATGGCAACCGATGTCGAG	CTGCCGGTATAAGTCTGCCC
Cg7g007040	CGCCTTGATGACTACCCTCG	ATGCAATAACTCCACCGGCA
Cg7g023680	GAGTAAAGCTGTGGGCGAGT	GAAAGGAGCATGTTGTGGGC
Cg9g001930	AGACTAAGGTTGTGGGCACC	AAGGCATAGGCTTCCAGAGC
Cg9g003870	GAAGGGTAGCAGCTCAAGCA	TGCAAACAACTCATGCACCC
P5CS1-Cg7g000580	ACCCTTGCTATCACGGTTGG	TCCATCTGCAAGCTGGGTTT
POD-Cg2g045100	CTAGCCACCGACAAGAGGAC	AGGACTTGTCGTGGAGCTTG
APX-Cg3g014650	TCAGCAATTGGCCTTGGTCC	AACTTGAAAGACTGAGCCTCGTA
WRKY28-Cg5g027180	CCCATGGATTCAACCGGCTA	AGTGAAGCTCACGTATGGGC
WRKY75-Cg7g016740	AAGCTACTACCGATGCACGC	TGCATCTGGTTCAAGATGTGC
MYB1-Cg8g006940	GTACGACAAGGACACCCCAG	CAGATTCTTCATCCTCTCACCC
ERF109-Cg8g004600	CGATTTCAAGATTGGACGGCG	GTTGTTGGTGGGCGTAATGG
ACTIN (Internal control)	CCGACCGTATGAGCAAGGAAA	TTCCTGTGGACAATGGATGGA
